# Supplementary material for: catena-Poly[diimidazolium [bis­(μ-pyridine-2,5-dicarboxyl­ato)bis­[diaqua­praseodymate(III)]]-bis­(μ-pyridine-2,5-dicarboxyl­ato)]
Source: Acta Crystallogr Sect E Struct Rep Online. 2011 Apr 13;67(Pt 5):m569–70. doi: 10.1107/S1600536811012360 (PMC3089278; doi:10.1107/S1600536811012360)
Supplement: Supplementary file 1 [file e-67-0m569-sup1.cif]

##############################################################################
#                                                                            #
# This CIF contains the data in a paper accepted for publication in          #
# Acta Crystallographica Section E. It conforms to the requirements of       #
# Notes for Authors for Acta Crystallographica Section E, and has been       #
# peer reviewed under the auspices of the IUCr Commission on Journals.       #
#                                                                            #
# Full details of the Crystallographic Information File format               #
# are given in the paper "The Crystallographic Information File (CIF):       #
# a New Standard Archive File for Crystallography" by S. R. Hall, F. H.      #
# Allen and I. D. Brown [Acta Cryst. (1991), A47, 655-685].                  #
#                                                                            #
# The current version of the core CIF dictionary is obtainable from          #
# ftp://ftp.iucr.org/pub/cif_core.dic.                                       #
#                                                                            #
# Software is freely available for graphical display of the structure(s)     #
# in this CIF. For information consult the CIF software page                 #
# http://www.iucr.org/resources/cif/software.                                #
#                                                                            #
# This file may be used for bona fide research purposes within the           #
# scientific community so long as proper attribution is given to the journal # 
# article from which it was obtained.                                        #
#                                                                            #
##############################################################################
data_I
_audit_creation_method     SHELXL-97
_chemical_name_systematic
;
<i>catena</i>-Poly[diimidazolium
[bis(\m-pyridine-2,5-dicarboxylato)bis[diaquapraseodymate(III)]]-bis(\m-
pyridine-2,5-dicarboxylato)]
;
_chemical_name_common     ?
_chemical_formula_moiety     '2(C3 H5 N2 +), C28 H20 N4 O20 Pr2 -'
_chemical_formula_sum     'C34 H30 N8 O20 Pr2'
_chemical_formula_iupac     '(C3 H5 N2)2 [Pr2 (C7 H3 N O4)4 (H2 O)4]'
_chemical_formula_weight     1152.48
_chemical_melting_point     ?
_symmetry_cell_setting     triclinic
_symmetry_space_group_name_H-M     'P -1'
_symmetry_space_group_name_Hall     '-p 1'
loop_
    _symmetry_equiv_pos_as_xyz
    'x, y, z'
    '-x, -y, -z'
_cell_length_a     9.5444(19)
_cell_length_b     10.667(2)
_cell_length_c     11.222(2)
_cell_angle_alpha     64.63(3)
_cell_angle_beta     79.50(3)
_cell_angle_gamma     87.50(3)
_cell_volume     1014.3(3)
_cell_formula_units_Z     1
_cell_measurement_reflns_used     3561
_cell_measurement_theta_min     2.58
_cell_measurement_theta_max     25.48
_cell_measurement_temperature     293(2)
_cell_special_details     char
_exptl_crystal_description     'block'
_exptl_crystal_colour     'light green'
_exptl_crystal_size_max     0.19
_exptl_crystal_size_mid     0.16
_exptl_crystal_size_min     0.09
_exptl_crystal_density_diffrn     1.887
_exptl_crystal_density_meas     ?
_exptl_crystal_density_method     'not measured'
_exptl_crystal_F_000     568
_exptl_absorpt_coefficient_mu     2.466
_exptl_absorpt_correction_type     multi-scan
_exptl_absorpt_process_details     '(SADABS; Bruker, 2001)'
_exptl_absorpt_correction_T_min     0.6515
_exptl_absorpt_correction_T_max     0.8085
_exptl_special_details
;
;
_diffrn_ambient_temperature     293(2)
_diffrn_radiation_type     MoK\a
_diffrn_radiation_wavelength     0.71073
_diffrn_radiation_source     'fine-focus sealed tube'
_diffrn_radiation_monochromator     graphite
_diffrn_measurement_device_type     'Bruker SMART CCD area-detector'
_diffrn_measurement_method     \w
_diffrn_detector_area_resol_mean     ?
_diffrn_reflns_number     14917
_diffrn_reflns_av_R_equivalents     0.0198
_diffrn_reflns_av_sigmaI/netI     0.0155
_diffrn_reflns_theta_min     2.04
_diffrn_reflns_theta_max     25.00
_diffrn_reflns_theta_full     25.00
_diffrn_measured_fraction_theta_max     0.997
_diffrn_measured_fraction_theta_full     0.997
_diffrn_reflns_limit_h_min     -11
_diffrn_reflns_limit_h_max     11
_diffrn_reflns_limit_k_min     -12
_diffrn_reflns_limit_k_max     12
_diffrn_reflns_limit_l_min     -13
_diffrn_reflns_limit_l_max     13
_diffrn_standards_number     3561
_diffrn_standards_interval_count     14917
_diffrn_standards_decay_%     99.7
_refine_special_details
;
Refinement of <i>F</i>^2^ against ALL reflections. The weighted <i>R</i>-factor
<i>wR</i> and goodness of fit <i>S</i> are based on <i>F</i>^2^, conventional
<i>R</i>-factors <i>R</i> are based on <i>F</i>, with <i>F</i> set to zero for
negative <i>F</i>^2^. The threshold expression of <i>F</i>^2^ >
\s(<i>F</i>^2^) is used only for calculating <i>R</i>-factors(gt) <i>etc</i>.
and is not relevant to the choice of reflections for refinement.
<i>R</i>-factors based on <i>F</i>^2^ are statistically about twice as large
as those based on <i>F</i>, and <i>R</i>- factors based on ALL data will be
even larger.
;
_reflns_number_total     3561
_reflns_number_gt     3468
_reflns_threshold_expression     I>2\s(I)
_refine_ls_structure_factor_coef     Fsqd
_refine_ls_matrix_type     full
_refine_ls_R_factor_all     0.0157
_refine_ls_R_factor_gt     0.0152
_refine_ls_wR_factor_gt     0.0421
_refine_ls_wR_factor_ref     0.0425
_refine_ls_goodness_of_fit_ref     1.043
_refine_ls_restrained_S_all     1.043
_refine_ls_number_reflns     3561
_refine_ls_number_parameters     305
_refine_ls_number_restraints     0
_refine_ls_hydrogen_treatment     mixed
_refine_ls_weighting_scheme     calc
_refine_ls_weighting_details
         'calc w=1/[\s^2^(Fo^2^)+(0.0271P)^2^+0.5143P] where P=(Fo^2^+2Fc^2^)/3'
_atom_sites_solution_hydrogens     geom
_atom_sites_solution_primary     direct
_atom_sites_solution_secondary     difmap
_refine_ls_shift/su_max     0.068
_refine_ls_shift/su_mean     0.003
_refine_diff_density_max     0.328
_refine_diff_density_min     -0.452
_refine_ls_extinction_method     none
_refine_ls_extinction_coef     305
loop_
    _atom_type_symbol
    _atom_type_description
    _atom_type_scat_dispersion_real
    _atom_type_scat_dispersion_imag
    _atom_type_scat_source
    'C' 'C' 0.0033 0.0016
                         'International Tables Vol C Tables 4.2.6.8 and 6.1.1.4'
    'H' 'H' 0.0000 0.0000
                         'International Tables Vol C Tables 4.2.6.8 and 6.1.1.4'
    'N' 'N' 0.0061 0.0033
                         'International Tables Vol C Tables 4.2.6.8 and 6.1.1.4'
    'O' 'O' 0.0106 0.0060
                         'International Tables Vol C Tables 4.2.6.8 and 6.1.1.4'
    'Pr' 'Pr' -0.2180 2.8214
                         'International Tables Vol C Tables 4.2.6.8 and 6.1.1.4'
_computing_data_collection     'SMART (Bruker, 2001)'
_computing_cell_refinement     'SAINT (Bruker, 2001)'
_computing_data_reduction     'SAINT (Bruker, 2001)'
_computing_structure_solution     'SHELXS97 (Sheldrick, 2008)'
_computing_structure_refinement     'SHELXL97 (Sheldrick, 2008)'
_computing_molecular_graphics     'SHELXTL (Sheldrick, 2008)'
_computing_publication_material     'SHELXTL (Sheldrick, 2008)'
loop_
    _atom_site_type_symbol
    _atom_site_label
    _atom_site_fract_x
    _atom_site_fract_y
    _atom_site_fract_z
    _atom_site_U_iso_or_equiv
    _atom_site_adp_type
    _atom_site_calc_flag
    _atom_site_refinement_flags
    _atom_site_occupancy
    _atom_site_symmetry_multiplicity
    _atom_site_disorder_assembly
    _atom_site_disorder_group
    Pr Pr1 0.194718(10) 0.107410(10) 0.725374(9) 0.01889(5) Uani d . 1 1 . .
    O O1 0.17790(15) 0.14537(16) 0.92701(14) 0.0277(3) Uani d . 1 1 . .
    N N1 0.43859(18) 0.13489(18) 0.79437(16) 0.0228(4) Uani d . 1 1 . .
    O O4 0.94311(15) 0.15185(18) 0.73503(16) 0.0337(4) Uani d . 1 1 . .
    N N2 0.36969(19) 0.25158(18) 0.49260(17) 0.0250(4) Uani d . 1 1 . .
    C C5 0.5686(2) 0.1198(2) 0.7350(2) 0.0252(4) Uani d . 1 1 . .
    H H5 0.5761 0.0949 0.6642 0.030 Uiso calc R 1 1 . .
    O O9 0.0720(2) -0.1109(2) 0.89507(19) 0.0386(4) Uani d . 1 1 . .
    O O5 0.19850(19) 0.35430(16) 0.63801(16) 0.0379(4) Uani d . 1 1 . .
    O O10 0.1175(2) 0.0591(2) 0.5508(2) 0.0473(5) Uani d . 1 1 . .
    C C7 0.8356(2) 0.1232(2) 0.7005(2) 0.0263(5) Uani d . 1 1 . .
    O O3 0.83952(17) 0.0841(2) 0.60974(18) 0.0429(4) Uani d . 1 1 . .
    C C1 0.4287(2) 0.1698(2) 0.89743(19) 0.0205(4) Uani d . 1 1 . .
    C C6 0.2795(2) 0.1837(2) 0.9634(2) 0.0248(4) Uani d . 1 1 . .
    O O6 0.2580(2) 0.57179(18) 0.49073(19) 0.0560(6) Uani d . 1 1 . .
    C C2 0.5464(2) 0.1908(2) 0.9421(2) 0.0269(5) Uani d . 1 1 . .
    H H2 0.5361 0.2152 1.0133 0.032 Uiso calc R 1 1 . .
    C C4 0.6928(2) 0.1394(2) 0.7731(2) 0.0223(4) Uani d . 1 1 . .
    C C8 0.3728(2) 0.3897(2) 0.4479(2) 0.0291(5) Uani d . 1 1 . .
    O O2 0.26769(19) 0.2280(2) 1.0488(2) 0.0498(5) Uani d . 1 1 . .
    C C13 0.2689(3) 0.4449(2) 0.5310(2) 0.0325(5) Uani d . 1 1 . .
    C C3 0.6802(2) 0.1750(2) 0.8796(2) 0.0264(4) Uani d . 1 1 . .
    H H3 0.7611 0.1882 0.9088 0.032 Uiso calc R 1 1 . .
    C C12 0.4576(2) 0.1982(2) 0.4206(2) 0.0263(4) Uani d . 1 1 . .
    H H12 0.4542 0.1025 0.4494 0.032 Uiso calc R 1 1 . .
    N N4 0.0958(3) 0.3420(3) 0.1892(2) 0.0493(6) Uani d . 1 1 . .
    H H4 0.1334 0.2930 0.1485 0.059 Uiso calc R 1 1 . .
    C C15 -0.0147(3) 0.3044(3) 0.2871(3) 0.0434(6) Uani d . 1 1 . .
    H H15 -0.0651 0.2196 0.3246 0.052 Uiso calc R 1 1 . .
    C C17 0.0534(4) 0.5118(3) 0.2475(4) 0.0757(12) Uani d . 1 1 . .
    H H17 0.0578 0.5961 0.2529 0.091 Uiso calc R 1 1 . .
    N N3 -0.0426(3) 0.4050(2) 0.3233(2) 0.0471(6) Uani d . 1 1 . .
    H H3A -0.1110 0.4039 0.3854 0.056 Uiso calc R 1 1 . .
    C C16 0.1408(4) 0.4721(3) 0.1631(4) 0.0760(12) Uani d . 1 1 . .
    H H16 0.2177 0.5237 0.0987 0.091 Uiso calc R 1 1 . .
    C C11 0.5533(2) 0.2772(2) 0.3059(2) 0.0262(5) Uani d . 1 1 . .
    C C14 0.6545(2) 0.2095(2) 0.2339(2) 0.0259(4) Uani d . 1 1 . .
    C C10 0.5552(3) 0.4201(3) 0.2616(3) 0.0439(7) Uani d . 1 1 . .
    H H10 0.6176 0.4769 0.1845 0.053 Uiso calc R 1 1 . .
    C C9 0.4634(3) 0.4765(2) 0.3334(3) 0.0460(7) Uani d . 1 1 . .
    H H9 0.4624 0.5722 0.3051 0.055 Uiso calc R 1 1 . .
    O O8 0.7309(2) 0.28565(18) 0.12655(17) 0.0446(5) Uani d . 1 1 . .
    O O7 0.65553(16) 0.07807(15) 0.28965(15) 0.0308(3) Uani d . 1 1 . .
    H H9A 0.002(4) -0.129(3) 0.946(3) 0.041(8) Uiso d . 1 1 . .
    H H10A 0.025(4) 0.069(3) 0.564(3) 0.062(10) Uiso d . 1 1 . .
    H H10B 0.149(4) 0.034(4) 0.501(4) 0.066(12) Uiso d . 1 1 . .
    H H9B 0.111(4) -0.174(3) 0.904(3) 0.047(10) Uiso d . 1 1 . .
loop_
    _atom_site_aniso_label
    _atom_site_aniso_U_11
    _atom_site_aniso_U_22
    _atom_site_aniso_U_33
    _atom_site_aniso_U_12
    _atom_site_aniso_U_13
    _atom_site_aniso_U_23
    Pr1 0.01230(7) 0.02507(7) 0.02203(7) 0.00136(5) 0.00114(5) -0.01435(5)
    O1 0.0164(7) 0.0434(9) 0.0278(7) -0.0005(6) 0.0028(6) -0.0218(7)
    N1 0.0155(8) 0.0325(9) 0.0258(8) 0.0028(7) -0.0017(7) -0.0184(7)
    O4 0.0152(8) 0.0515(10) 0.0452(9) 0.0058(7) -0.0054(7) -0.0313(8)
    N2 0.0237(9) 0.0243(9) 0.0255(8) 0.0045(7) 0.0023(7) -0.0122(7)
    C5 0.0183(11) 0.0369(12) 0.0272(10) 0.0040(9) -0.0011(8) -0.0213(9)
    O9 0.0263(9) 0.0326(10) 0.0447(10) 0.0001(8) 0.0163(8) -0.0139(8)
    O5 0.0420(10) 0.0259(8) 0.0365(9) 0.0040(7) 0.0156(7) -0.0139(7)
    O10 0.0226(10) 0.0907(16) 0.0575(12) 0.0071(9) -0.0061(8) -0.0598(12)
    C7 0.0170(11) 0.0327(11) 0.0320(11) 0.0055(9) -0.0022(9) -0.0178(9)
    O3 0.0201(8) 0.0775(13) 0.0533(10) 0.0061(8) -0.0017(7) -0.0512(10)
    C1 0.0184(10) 0.0224(9) 0.0210(9) 0.0024(8) 0.0003(8) -0.0113(8)
    C6 0.0210(11) 0.0292(11) 0.0259(10) 0.0025(9) 0.0015(8) -0.0157(9)
    O6 0.0734(14) 0.0263(9) 0.0484(11) 0.0104(9) 0.0250(10) -0.0122(8)
    C2 0.0255(11) 0.0359(12) 0.0248(10) 0.0018(9) -0.0016(9) -0.0192(9)
    C4 0.0166(10) 0.0255(10) 0.0240(10) 0.0028(8) -0.0013(8) -0.0111(8)
    C8 0.0301(12) 0.0260(11) 0.0286(11) 0.0062(9) 0.0020(9) -0.0126(9)
    O2 0.0279(9) 0.0867(14) 0.0640(12) 0.0029(9) 0.0032(8) -0.0643(12)
    C13 0.0342(13) 0.0275(12) 0.0332(11) 0.0086(10) 0.0041(10) -0.0155(10)
    C3 0.0187(10) 0.0351(11) 0.0300(10) 0.0024(9) -0.0059(8) -0.0177(9)
    C12 0.0277(11) 0.0218(10) 0.0274(10) 0.0045(9) 0.0025(9) -0.0117(9)
    N4 0.0505(14) 0.0556(14) 0.0455(13) 0.0149(12) 0.0073(11) -0.0326(11)
    C15 0.0455(16) 0.0406(14) 0.0449(14) 0.0077(12) 0.0026(12) -0.0239(12)
    C17 0.080(3) 0.0472(18) 0.089(3) -0.0075(17) 0.039(2) -0.0394(18)
    N3 0.0485(14) 0.0444(12) 0.0450(12) 0.0069(11) 0.0155(11) -0.0259(10)
    C16 0.074(2) 0.0543(19) 0.078(2) -0.0050(17) 0.0407(19) -0.0288(17)
    C11 0.0247(11) 0.0277(11) 0.0249(10) 0.0054(9) 0.0004(9) -0.0122(9)
    C14 0.0209(11) 0.0324(11) 0.0271(10) 0.0040(9) 0.0000(9) -0.0172(9)
    C10 0.0512(16) 0.0282(12) 0.0367(13) 0.0020(11) 0.0191(12) -0.0099(10)
    C9 0.0570(18) 0.0217(11) 0.0423(14) 0.0075(11) 0.0175(13) -0.0089(10)
    O8 0.0481(11) 0.0357(9) 0.0361(9) 0.0047(8) 0.0184(8) -0.0128(7)
    O7 0.0261(8) 0.0275(8) 0.0378(8) 0.0042(6) 0.0054(7) -0.0176(7)
_geom_special_details
;
All e.s.d.'s (except the e.s.d. in the dihedral angle between two l.s. planes)
are estimated using the full covariance matrix. The cell e.s.d.'s are taken
into account individually in the estimation of e.s.d.'s in distances, angles
and torsion angles; correlations between e.s.d.'s in cell parameters are only
used when they are defined by crystal symmetry. An approximate (isotropic)
treatment of cell e.s.d.'s is used for estimating e.s.d.'s involving l.s.
planes.
;
loop_
    _geom_bond_atom_site_label_1
    _geom_bond_atom_site_label_2
    _geom_bond_site_symmetry_2
    _geom_bond_distance
    _geom_bond_publ_flag
    Pr1 O5 . 2.3835(17) y
    Pr1 O4 1_455 2.4193(16) y
    Pr1 O7 2_656 2.4366(16) y
    Pr1 O1 . 2.4407(15) y
    Pr1 O10 . 2.4643(18) y
    Pr1 O9 . 2.459(2) y
    Pr1 N1 . 2.6484(18) y
    Pr1 N2 . 2.677(2) y
    O1 C6 . 1.263(3) ?
    N1 C5 . 1.335(3) ?
    N1 C1 . 1.346(3) ?
    O4 C7 . 1.253(3) ?
    O4 Pr1 1_655 2.4193(16) ?
    N2 C8 . 1.337(3) ?
    N2 C12 . 1.336(3) ?
    C5 C4 . 1.384(3) ?
    C5 H5 . 0.9300 ?
    O9 H9A . 0.77(3) ?
    O9 H9B . 0.73(3) ?
    O5 C13 . 1.263(3) ?
    O10 H10A . 0.88(4) ?
    O10 H10B . 0.73(4) ?
    C7 O3 . 1.249(3) ?
    C7 C4 . 1.499(3) ?
    C1 C2 . 1.373(3) ?
    C1 C6 . 1.513(3) ?
    C6 O2 . 1.224(3) ?
    O6 C13 . 1.236(3) ?
    C2 C3 . 1.380(3) ?
    C2 H2 . 0.9300 ?
    C4 C3 . 1.385(3) ?
    C8 C9 . 1.379(3) ?
    C8 C13 . 1.511(3) ?
    C3 H3 . 0.9300 ?
    C12 C11 . 1.382(3) ?
    C12 H12 . 0.9300 ?
    N4 C15 . 1.310(4) ?
    N4 C16 . 1.361(4) ?
    N4 H4 . 0.8600 ?
    C15 N3 . 1.303(3) ?
    C15 H15 . 0.9300 ?
    C17 C16 . 1.341(4) ?
    C17 N3 . 1.355(4) ?
    C17 H17 . 0.9300 ?
    N3 H3A . 0.8600 ?
    C16 H16 . 0.9300 ?
    C11 C10 . 1.386(3) ?
    C11 C14 . 1.504(3) ?
    C14 O8 . 1.240(3) ?
    C14 O7 . 1.267(3) ?
    C10 C9 . 1.376(3) ?
    C10 H10 . 0.9300 ?
    C9 H9 . 0.9300 ?
    O7 Pr1 2_656 2.4366(16) ?
loop_
    _geom_angle_atom_site_label_1
    _geom_angle_atom_site_label_2
    _geom_angle_atom_site_label_3
    _geom_angle_site_symmetry_1
    _geom_angle_site_symmetry_3
    _geom_angle
    _geom_angle_publ_flag
    O5 Pr1 O4 . 1_455 78.67(7) y
    O5 Pr1 O7 . 2_656 139.99(6) y
    O4 Pr1 O7 1_455 2_656 135.10(6) y
    O5 Pr1 O1 . . 77.58(6) y
    O4 Pr1 O1 1_455 . 87.46(6) y
    O7 Pr1 O1 2_656 . 117.28(6) y
    O5 Pr1 O10 . . 104.04(8) y
    O4 Pr1 O10 1_455 . 72.69(6) y
    O7 Pr1 O10 2_656 . 75.16(7) y
    O1 Pr1 O10 . . 159.11(6) y
    O5 Pr1 O9 . . 145.52(6) y
    O4 Pr1 O9 1_455 . 74.82(7) y
    O7 Pr1 O9 2_656 . 73.98(6) y
    O1 Pr1 O9 . . 79.59(6) y
    O10 Pr1 O9 . . 88.76(8) y
    O5 Pr1 N1 . . 83.59(7) y
    O4 Pr1 N1 1_455 . 148.64(5) y
    O7 Pr1 N1 2_656 . 73.00(6) y
    O1 Pr1 N1 . . 63.42(5) y
    O10 Pr1 N1 . . 137.32(6) y
    O9 Pr1 N1 . . 108.60(7) y
    O5 Pr1 N2 . . 62.40(6) y
    O4 Pr1 N2 1_455 . 117.33(6) y
    O7 Pr1 N2 2_656 . 80.22(6) y
    O1 Pr1 N2 . . 124.85(5) y
    O10 Pr1 N2 . . 71.92(7) y
    O9 Pr1 N2 . . 151.07(6) y
    N1 Pr1 N2 . . 75.27(6) y
    C6 O1 Pr1 . . 125.79(12) y
    C5 N1 C1 . . 117.88(18) y
    C5 N1 Pr1 . . 126.03(13) y
    C1 N1 Pr1 . . 116.08(13) y
    C7 O4 Pr1 . 1_655 140.65(14) y
    C8 N2 C12 . . 117.46(18) ?
    C8 N2 Pr1 . . 116.34(13) y
    C12 N2 Pr1 . . 126.14(13) y
    N1 C5 C4 . . 123.45(19) ?
    N1 C5 H5 . . 118.3 ?
    C4 C5 H5 . . 118.3 ?
    Pr1 O9 H9A . . 134(2) ?
    Pr1 O9 H9B . . 115(3) ?
    H9A O9 H9B . . 111(3) ?
    C13 O5 Pr1 . . 130.05(14) ?
    Pr1 O10 H10A . . 103(2) ?
    Pr1 O10 H10B . . 137(3) ?
    H10A O10 H10B . . 119(4) ?
    O3 C7 O4 . . 124.8(2) ?
    O3 C7 C4 . . 118.38(19) ?
    O4 C7 C4 . . 116.84(19) ?
    N1 C1 C2 . . 122.48(18) ?
    N1 C1 C6 . . 116.26(18) ?
    C2 C1 C6 . . 121.25(18) ?
    O2 C6 O1 . . 125.8(2) ?
    O2 C6 C1 . . 117.6(2) ?
    O1 C6 C1 . . 116.62(17) ?
    C1 C2 C3 . . 119.03(19) ?
    C1 C2 H2 . . 120.5 ?
    C3 C2 H2 . . 120.5 ?
    C3 C4 C5 . . 117.72(19) ?
    C3 C4 C7 . . 121.57(19) ?
    C5 C4 C7 . . 120.71(18) ?
    N2 C8 C9 . . 122.7(2) ?
    N2 C8 C13 . . 115.37(19) ?
    C9 C8 C13 . . 121.9(2) ?
    O6 C13 O5 . . 125.2(2) ?
    O6 C13 C8 . . 119.1(2) ?
    O5 C13 C8 . . 115.67(19) ?
    C2 C3 C4 . . 119.4(2) ?
    C2 C3 H3 . . 120.3 ?
    C4 C3 H3 . . 120.3 ?
    N2 C12 C11 . . 123.74(19) ?
    N2 C12 H12 . . 118.1 ?
    C11 C12 H12 . . 118.1 ?
    C15 N4 C16 . . 108.2(2) ?
    C15 N4 H4 . . 125.9 ?
    C16 N4 H4 . . 125.9 ?
    N3 C15 N4 . . 109.0(3) ?
    N3 C15 H15 . . 125.5 ?
    N4 C15 H15 . . 125.5 ?
    C16 C17 N3 . . 106.5(3) ?
    C16 C17 H17 . . 126.8 ?
    N3 C17 H17 . . 126.8 ?
    C15 N3 C17 . . 109.1(2) ?
    C15 N3 H3A . . 125.4 ?
    C17 N3 H3A . . 125.4 ?
    C17 C16 N4 . . 107.2(3) ?
    C17 C16 H16 . . 126.4 ?
    N4 C16 H16 . . 126.4 ?
    C12 C11 C10 . . 117.9(2) ?
    C12 C11 C14 . . 120.9(2) ?
    C10 C11 C14 . . 121.2(2) ?
    O8 C14 O7 . . 125.3(2) ?
    O8 C14 C11 . . 118.0(2) ?
    O7 C14 C11 . . 116.74(18) ?
    C9 C10 C11 . . 119.0(2) ?
    C9 C10 H10 . . 120.5 ?
    C11 C10 H10 . . 120.5 ?
    C10 C9 C8 . . 119.3(2) ?
    C10 C9 H9 . . 120.4 ?
    C8 C9 H9 . . 120.4 ?
    C14 O7 Pr1 . 2_656 138.92(13) ?
loop_
    _geom_hbond_atom_site_label_D
    _geom_hbond_atom_site_label_H
    _geom_hbond_atom_site_label_A
    _geom_hbond_site_symmetry_A
    _geom_hbond_distance_DH
    _geom_hbond_distance_HA
    _geom_hbond_distance_DA
    _geom_hbond_angle_DHA
    N4 H4 O2 1_554 0.86 1.85 2.679(3) 160
    N3 H3A O6 2_566 0.86 1.88 2.735(3) 172
    N3 H3A O5 2_566 0.86 2.59 3.063(3) 115
    O9 H9A O1 2_557 0.77(3) 1.98(3) 2.743(3) 172(3)
    O10 H10A O3 1_455 0.88(4) 1.77(4) 2.645(3) 173(3)
    O10 H10A O4 1_455 0.88(4) 2.44(3) 2.894(3) 113(3)
    O10 H10B O3 2_656 0.73(4) 2.10(4) 2.789(3) 157(4)
    O9 H9B O8 2_656 0.73(3) 1.96(4) 2.644(3) 157(3)
data_global
_journal_date_recd_electronic     2011-03-24
_journal_date_accepted     2011-04-03
_journal_name_full     'Acta Crystallographica, Section E'
_journal_year     2011
_journal_volume     67
_journal_issue      5
_journal_page_first     m569
_journal_page_last     m570
_journal_paper_category     QM
_journal_coeditor_code     JH2277
_publ_contact_author_name     'Yahong Li'
_publ_contact_author_address
;
Qinghai Institute of Salt Lakes, Chinese Academy of Sciences, Xining, 810008,
China, Key Laboratory of Organic Synthesis of Jiangsu Province,
College of Chemistry and Chemical Engineering, Suzhou University,
Suzhou, 215123, China
;
_publ_contact_author_email     liyahong@suda.edu.cn
_publ_contact_author_fax     '+8651265880323'
_publ_contact_author_phone     '+8651265880323'
_publ_section_title
;\
<i>catena</i>-Poly[diimidazolium
[bis(\m-pyridine-2,5-dicarboxylato)bis[diaquapraseodymate(III)]]-bis(\m-\
pyridine-2,5-dicarboxylato)]
;
loop_
    _publ_author_name
    _publ_author_footnote
    _publ_author_address
    'Zhang, Wenjun' .
;
Qinghai Institute of Salt Lakes, Chinese Academy of Sciences, Xining 810008,
People's Republic of China
;
    'Chen, Yanmei' .
;
Qinghai Institute of Salt Lakes, Chinese Academy of Sciences, Xining 810008,
People's Republic of China
;
    'Lei, Tao' .
;
Qinghai Institute of Salt Lakes, Chinese Academy of Sciences, Xining 810008,
People's Republic of China
;
    'Li, Yahong' .
;
Qinghai Institute of Salt Lakes, Chinese Academy of Sciences, Xining 810008,
People's Republic of China
and
Key Laboratory of Organic Synthesis of Jiangsu Province,
College of Chemistry and Chemical Engineering, Soochow University,
Suzhou 215123
People's Republic of China
;
    'Li, Wu' .
;
Qinghai Institute of Salt Lakes, Chinese Academy of Sciences, Xining 810008,
People's Republic of China
;
