# Supplementary material for: catena-Poly[diimidazolium [bis­(μ-pyridine-2,5-dicarboxyl­ato)bis­[diaqua­praseodymate(III)]]-bis­(μ-pyridine-2,5-dicarboxyl­ato)]
Source: Acta Crystallogr Sect E Struct Rep Online. 2011 Apr 13;67(Pt 5):m569–70. doi: 10.1107/S1600536811012360 (PMC3089278; doi:10.1107/S1600536811012360)
Supplement: Supplementary file 2 [file e-67-0m569-Isup2.hkl]

# 
# h,k,l, Fc-squared, Fo-squared, sigma(Fo-squared) and status flag 
# 
data_I
_shelx_title ' t in P1                          P-1' 
_shelx_refln_list_code          4 
_shelx_F_calc_maximum      252.89 
_exptl_crystal_F_000       567.88 
_reflns_d_resolution_high  0.8409 
 
loop_ 
 _symmetry_equiv_pos_as_xyz 
 'x, y, z' 
 '-x, -y, -z' 
 
_cell_length_a     9.5444 
_cell_length_b    10.6670 
_cell_length_c    11.2220 
_cell_angle_alpha  64.630 
_cell_angle_beta   79.500 
_cell_angle_gamma  87.500 
 
_shelx_F_squared_multiplier     1.000 
 
loop_ 
 _refln_index_h 
 _refln_index_k 
 _refln_index_l 
 _refln_F_squared_calc 
 _refln_F_squared_meas 
 _refln_F_squared_sigma 
 _refln_observed_status 
   1   0   0      661.10      706.61      9.55 o 
   2   0   0     5752.59     5528.68    213.13 o 
   3   0   0     7570.49     7153.61    177.80 o 
   4   0   0      189.78      185.22      4.47 o 
   5   0   0     4685.76     4532.86     45.00 o 
   6   0   0      710.59      737.05      9.85 o 
   7   0   0      724.77      714.72     10.15 o 
   8   0   0     5641.97     5766.04     58.20 o 
   9   0   0        0.32       -0.33      1.51 o 
  10   0   0      635.19      681.13     18.72 o 
  11   0   0     1596.70     1621.09     34.80 o 
 -10   1   0      179.97      177.32      8.03 o 
  -9   1   0      918.96      921.19     21.00 o 
  -8   1   0     4910.31     4879.79     54.37 o 
  -7   1   0      272.89      280.77      5.46 o 
  -6   1   0     6126.16     6138.81     61.22 o 
  -5   1   0     1340.74     1270.77     15.78 o 
  -4   1   0    12407.05    12374.71    109.83 o 
  -3   1   0    14085.65    13504.73    138.07 o 
  -2   1   0      332.87      332.42      4.55 o 
  -1   1   0     6876.55     6852.07     87.28 o 
   0   1   0    11628.56    10523.82    199.84 o 
   1   1   0     1356.65     1433.57     26.93 o 
   2   1   0    11737.51    10901.09    153.75 o 
   3   1   0      775.41      838.66     13.82 o 
   4   1   0     4391.59     4269.65     43.34 o 
   5   1   0     5443.27     5460.58     50.78 o 
   6   1   0        2.86        6.35      1.51 o 
   7   1   0     1408.76     1414.89     17.14 o 
   8   1   0     2051.03     2039.81     25.43 o 
   9   1   0     1295.01     1328.13     23.87 o 
  10   1   0     2085.44     2061.93     34.82 o 
  11   1   0       84.39       84.46      5.79 o 
 -11   2   0     1212.66     1235.94     36.71 o 
  -8   2   0      307.77      322.09      7.74 o 
  -7   2   0      636.03      663.43      9.36 o 
  -6   2   0     3121.56     3132.24     30.57 o 
  -5   2   0      982.55     1053.69     15.66 o 
  -4   2   0    14485.82    14758.52    143.22 o 
  -3   2   0    10322.80    10485.88    111.07 o 
  -2   2   0     1918.31     2019.55     25.86 o 
  -1   2   0    11171.75    10895.01    130.04 o 
   0   2   0       44.56       57.84      2.24 o 
   1   2   0      205.06      184.34      3.16 o 
   2   2   0     3312.26     3183.12     40.64 o 
   3   2   0      498.74      529.82      8.32 o 
   4   2   0     8406.16     8280.11     74.38 o 
   5   2   0        4.49       12.14      1.18 o 
   6   2   0      973.85      977.64     11.89 o 
   7   2   0     2433.16     2447.16     25.62 o 
   8   2   0       21.17       20.87      2.06 o 
   9   2   0     1825.44     1836.11     31.17 o 
  10   2   0      436.34      435.21     13.99 o 
 -10   3   0      212.88      210.94     11.07 o 
  -9   3   0     1663.29     1709.69     48.37 o 
  -8   3   0      445.03      472.26     16.02 o 
  -7   3   0     1672.62     1762.76     20.27 o 
  -6   3   0      937.30      984.45     14.85 o 
  -5   3   0     1411.28     1453.40     18.85 o 
  -4   3   0    10134.03    10294.10    159.12 o 
  -3   3   0      119.90      130.49      4.45 o 
  -2   3   0     5637.18     5624.70     61.53 o 
  -1   3   0     5838.00     5728.70     56.31 o 
   0   3   0    15859.15    14939.93    296.23 o 
   1   3   0     1553.35     1476.21     15.84 o 
   2   3   0     1208.67     1300.35     18.64 o 
   3   3   0     6458.74     6173.46     67.67 o 
   4   3   0     5224.62     5358.41    101.13 o 
   5   3   0       53.06       46.14      1.91 o 
   6   3   0     2848.12     2912.34     29.18 o 
   7   3   0      788.37      783.23     11.82 o 
   8   3   0     4255.60     4252.55     62.08 o 
   9   3   0     2067.19     1998.42     41.81 o 
  10   3   0        0.26       -0.06      1.71 o 
 -10   4   0     1149.74     1124.64     36.13 o 
  -9   4   0      459.76      499.97     19.81 o 
  -8   4   0     2205.20     2222.87     46.79 o 
  -7   4   0     2738.01     2812.11     56.50 o 
  -6   4   0        1.10        1.42      1.82 o 
  -5   4   0     5798.77     5890.13     73.47 o 
  -4   4   0      189.16      173.46      6.00 o 
  -3   4   0     4674.26     4631.56     59.50 o 
  -2   4   0     8702.59     8785.37    111.22 o 
  -1   4   0      478.48      541.39      6.67 o 
   0   4   0    15095.07    14627.22    240.57 o 
   1   4   0     5100.61     5079.29     50.81 o 
   2   4   0      114.82      112.54      3.60 o 
   3   4   0     5805.78     5740.46     63.74 o 
   4   4   0      252.39      259.87      6.41 o 
   5   4   0     3955.23     3986.64     41.14 o 
   6   4   0     3306.53     3423.67     34.09 o 
   7   4   0      243.88      241.11      5.32 o 
   8   4   0     6302.67     6184.33     99.67 o 
   9   4   0      543.47      524.94     11.85 o 
  10   4   0     1318.00     1310.32     24.48 o 
 -10   5   0     1208.13     1160.19     38.46 o 
  -9   5   0      214.19      202.20     12.82 o 
  -8   5   0     3043.41     3068.98     63.05 o 
  -7   5   0      286.41      291.16     11.34 o 
  -6   5   0     2276.76     2191.86     46.29 o 
  -5   5   0     3854.94     3960.48     77.20 o 
  -4   5   0     1496.75     1548.70     22.83 o 
  -3   5   0     6788.31     6732.47     74.47 o 
  -2   5   0     1526.58     1502.89     14.19 o 
  -1   5   0     5227.71     5567.51     69.82 o 
   0   5   0     7156.39     7074.54     65.52 o 
   1   5   0      510.72      525.19      6.91 o 
   2   5   0     3026.97     3192.16     30.50 o 
   3   5   0     2958.67     3040.99     42.87 o 
   4   5   0     1552.73     1658.40     20.29 o 
   5   5   0     3375.76     3480.39     42.54 o 
   6   5   0      225.37      219.54      5.37 o 
   7   5   0     1843.26     1853.42     25.24 o 
   8   5   0     1419.76     1434.06     23.36 o 
   9   5   0      133.74      136.53      6.16 o 
  -9   6   0      998.27      919.53     33.21 o 
  -8   6   0      852.81      821.05     30.30 o 
  -7   6   0       98.80       83.91      8.74 o 
  -6   6   0     2751.20     2724.85     56.99 o 
  -5   6   0      253.79      262.84     19.23 o 
  -4   6   0     2731.53     2762.59     43.60 o 
  -3   6   0     2359.08     2386.70     31.75 o 
  -2   6   0      182.28      188.71      3.07 o 
  -1   6   0     1370.01     1276.80     13.09 o 
   0   6   0     1979.32     2086.05     21.53 o 
   1   6   0      551.35      575.78      7.39 o 
   2   6   0     4021.89     4099.10     38.90 o 
   3   6   0        5.28        3.63      1.14 o 
   4   6   0     2651.36     2630.35     32.11 o 
   5   6   0     2590.85     2601.02     32.40 o 
   6   6   0      444.80      484.41     10.08 o 
   7   6   0     2649.54     2658.49     56.02 o 
   8   6   0       17.15       16.72      2.89 o 
   9   6   0      609.26      633.56     16.91 o 
  -9   7   0      717.03      734.22     30.30 o 
  -8   7   0       85.53       92.65      9.91 o 
  -7   7   0      290.27      296.02     16.90 o 
  -6   7   0     3941.04     3967.72    108.97 o 
  -5   7   0      470.88      465.01     21.56 o 
  -4   7   0     3547.99     3630.50     56.93 o 
  -3   7   0     1427.75     1426.21     21.18 o 
  -2   7   0      518.61      510.48     10.12 o 
  -1   7   0     2141.87     2197.76     20.45 o 
   0   7   0      111.12      133.26      3.27 o 
   1   7   0     1885.42     1855.38     19.18 o 
   2   7   0      528.30      530.05      7.64 o 
   3   7   0     1025.85     1050.28     14.07 o 
   4   7   0     1008.29     1038.40     16.15 o 
   5   7   0      175.73      186.21      6.07 o 
   6   7   0     1619.98     1627.09     23.47 o 
   7   7   0     1487.25     1524.01     25.04 o 
   8   7   0      586.75      607.63     14.97 o 
  -8   8   0      285.52      283.78     18.06 o 
  -7   8   0     2236.95     2084.96     65.26 o 
  -6   8   0       38.27       39.04      7.58 o 
  -5   8   0      635.92      616.11     25.35 o 
  -4   8   0      717.99      719.48     19.68 o 
  -3   8   0       45.47       44.75      3.42 o 
  -2   8   0     2242.55     2323.18     36.13 o 
  -1   8   0      769.31      744.42     11.85 o 
   0   8   0      874.66      883.58     10.96 o 
   1   8   0     3358.21     3281.31     31.89 o 
   2   8   0       77.68       76.04      2.95 o 
   3   8   0     2753.19     2778.81     30.87 o 
   4   8   0     1195.98     1210.80     18.51 o 
   5   8   0     1619.82     1714.80     26.76 o 
   6   8   0      961.38     1036.82     19.22 o 
   7   8   0        5.40        2.18      2.22 o 
  -7   9   0      617.92      580.39     27.97 o 
  -6   9   0      153.51      147.43     13.99 o 
  -5   9   0     1238.88     1224.16     30.30 o 
  -4   9   0      107.00      104.60      4.28 o 
  -3   9   0     1031.96      994.33     18.66 o 
  -2   9   0     2050.38     2003.83     32.73 o 
  -1   9   0      592.53      541.34     15.44 o 
   0   9   0     1511.98     1496.61     24.33 o 
   1   9   0      161.68      172.79      4.68 o 
   2   9   0      667.53      701.87     10.39 o 
   3   9   0     2029.18     2047.66     26.26 o 
   4   9   0       46.26       41.82      4.67 o 
   5   9   0     1199.88     1261.09     21.90 o 
   6   9   0      317.20      337.95     13.54 o 
  -5  10   0      516.13      562.95     30.59 o 
  -4  10   0       10.79        9.72      4.63 o 
  -3  10   0     1217.50     1187.44     25.14 o 
  -2  10   0       36.88       35.18      4.31 o 
  -1  10   0      424.17      443.73     13.52 o 
   0  10   0     1158.75     1147.07     29.72 o 
   1  10   0        7.60        7.67      6.48 o 
   2  10   0      623.35      668.57     10.34 o 
   3  10   0      154.70      166.08      5.70 o 
   4  10   0      333.52      333.36      9.79 o 
   5  10   0      841.02      864.63     17.52 o 
  -3  11   0      774.71      762.91     23.02 o 
  -2  11   0        0.66       -0.39      2.61 o 
  -1  11   0      527.87      565.12     16.24 o 
   0  11   0      224.73      191.67      9.04 o 
   1  11   0      540.13      549.36     20.69 o 
   2  11   0      707.25      727.64     17.36 o 
   0 -11   1      416.09      425.97     13.80 o 
   1 -11   1        0.72       -2.61      2.61 o 
  -4 -10   1      215.00      226.65      7.07 o 
  -3 -10   1     1190.65     1222.86     18.48 o 
  -2 -10   1       16.53       19.06      3.78 o 
  -1 -10   1      883.79      859.45     27.68 o 
   0 -10   1      432.96      407.77     12.97 o 
   1 -10   1      901.03      890.26     21.41 o 
   2 -10   1      744.00      767.24     19.25 o 
   3 -10   1       46.84       43.95      4.95 o 
   4 -10   1      269.44      293.35     13.43 o 
   5 -10   1      529.20      519.63     18.42 o 
  -5  -9   1       25.98       17.79      3.05 o 
  -4  -9   1      655.87      683.11     14.23 o 
  -3  -9   1      109.77      117.37      5.39 o 
  -2  -9   1      499.11      500.98      8.34 o 
  -1  -9   1      719.50      722.68     10.53 o 
   0  -9   1      268.72      266.85      9.86 o 
   1  -9   1     1294.30     1240.41     26.36 o 
   2  -9   1     1137.30     1102.00     29.43 o 
   3  -9   1      495.54      503.25     12.10 o 
   4  -9   1     1674.33     1684.77     27.64 o 
   5  -9   1       61.71       63.72      9.32 o 
   6  -9   1      832.53      800.65     34.38 o 
  -7  -8   1     1063.04     1074.13     20.46 o 
  -6  -8   1      255.88      273.91      8.88 o 
  -5  -8   1      567.36      564.13     13.96 o 
  -4  -8   1     2953.03     2920.65     39.77 o 
  -3  -8   1      293.73      287.13      6.98 o 
  -2  -8   1     2617.02     2634.63     26.67 o 
  -1  -8   1       63.64       58.70      2.69 o 
   0  -8   1      643.98      641.52      9.21 o 
   1  -8   1     2379.23     2376.78     48.66 o 
   2  -8   1        7.29        6.07      2.41 o 
   3  -8   1     2376.36     2329.75     36.31 o 
   4  -8   1      607.10      587.12     14.62 o 
   5  -8   1     1307.00     1367.45     31.11 o 
   6  -8   1     1063.98     1146.79     41.96 o 
   7  -8   1      220.21      219.68     16.32 o 
   8  -8   1      945.76      882.82     36.13 o 
  -8  -7   1     1234.58     1236.72     22.57 o 
  -7  -7   1      351.24      364.83     18.10 o 
  -6  -7   1      539.06      530.77     12.31 o 
  -5  -7   1     1546.78     1555.95     22.26 o 
  -4  -7   1      216.56      214.47      6.26 o 
  -3  -7   1     4292.78     4226.10     43.86 o 
  -2  -7   1     1861.13     1867.79     19.66 o 
  -1  -7   1       92.85       84.35      2.88 o 
   0  -7   1     3030.11     2940.57     26.92 o 
   1  -7   1      570.03      583.07      7.29 o 
   2  -7   1     1122.18     1099.24     23.72 o 
   3  -7   1     2705.40     2709.80     36.64 o 
   4  -7   1      189.75      176.78      8.95 o 
   5  -7   1     3827.97     3759.69    104.31 o 
   6  -7   1     1394.91     1380.46     46.03 o 
   7  -7   1      672.70      630.50     26.80 o 
   8  -7   1     1236.17     1167.18     41.37 o 
  -8  -6   1     2646.22     2704.93     39.03 o 
  -7  -6   1       59.50       61.49      4.36 o 
  -6  -6   1     1757.61     1761.98     26.78 o 
  -5  -6   1     1568.70     1579.69     24.08 o 
  -4  -6   1      885.49      882.28     14.01 o 
  -3  -6   1      745.91      739.88     10.72 o 
  -2  -6   1      799.77      796.73      9.84 o 
  -1  -6   1     2080.24     2078.69     19.77 o 
   0  -6   1     7748.12     8021.81     67.05 o 
   1  -6   1     1050.03     1141.68     11.61 o 
   2  -6   1     4395.17     4462.04     37.96 o 
   3  -6   1     2036.67     2000.99     25.56 o 
   4  -6   1      364.51      364.12     14.95 o 
   5  -6   1     2748.93     2665.57     56.40 o 
   6  -6   1       18.48       18.06      5.83 o 
   7  -6   1     2568.53     2526.66     72.84 o 
   8  -6   1      404.44      377.02     19.23 o 
   9  -6   1      198.29      202.79     13.99 o 
  -9  -5   1      846.82      824.24     22.96 o 
  -8  -5   1     2055.56     2004.53     34.98 o 
  -7  -5   1      786.47      788.27     15.20 o 
  -6  -5   1     3314.02     3274.48     39.50 o 
  -5  -5   1      273.48      285.31      6.37 o 
  -4  -5   1     2161.50     2250.52     25.83 o 
  -3  -5   1     2987.24     3035.44     29.98 o 
  -2  -5   1       45.78       36.12      1.82 o 
  -1  -5   1     1980.94     1899.32     17.10 o 
   0  -5   1     4263.36     4459.40     36.50 o 
   1  -5   1     6604.11     6721.62     53.47 o 
   2  -5   1     2758.59     2696.63     22.42 o 
   3  -5   1        0.44        0.62      0.86 o 
   4  -5   1     3547.16     3602.94     54.46 o 
   5  -5   1     1180.30     1179.85     28.21 o 
   6  -5   1      475.69      469.80     15.73 o 
   7  -5   1      817.14      781.45     21.42 o 
   8  -5   1      290.70      322.82     16.32 o 
   9  -5   1     1761.60     1642.10     50.11 o 
  10  -5   1      454.14      441.70     19.81 o 
  -9  -4   1     1986.52     1994.23     32.72 o 
  -8  -4   1        1.65        1.03      2.02 o 
  -7  -4   1     1813.94     1741.77     29.81 o 
  -6  -4   1     1761.32     1756.81     21.41 o 
  -5  -4   1      374.29      371.19      6.96 o 
  -4  -4   1     3216.36     3191.77     34.18 o 
  -3  -4   1       21.55       16.66      2.04 o 
  -2  -4   1     4534.64     4612.58     50.28 o 
  -1  -4   1     6762.87     6835.24     54.23 o 
   0  -4   1       54.38       46.67      2.18 o 
   1  -4   1     7561.42     7384.83     58.03 o 
   2  -4   1     5074.10     5374.24     62.13 o 
   3  -4   1     6964.58     7158.04     95.10 o 
   4  -4   1     6289.58     6452.22    119.52 o 
   5  -4   1      683.59      673.23     17.75 o 
   6  -4   1     4677.05     4769.03    141.02 o 
   7  -4   1      277.27      282.95     11.65 o 
   8  -4   1      812.92      805.02     28.26 o 
   9  -4   1     1926.04     1901.99     54.78 o 
  10  -4   1        1.34       -1.75      3.50 o 
 -10  -3   1     1574.66     1489.71     24.11 o 
  -9  -3   1      976.92      956.96     17.25 o 
  -8  -3   1     1173.23     1199.43     19.55 o 
  -7  -3   1      361.22      340.72      7.35 o 
  -6  -3   1        0.20        2.65      0.97 o 
  -5  -3   1     5622.07     5892.46     59.65 o 
  -4  -3   1     1957.20     1949.41     21.83 o 
  -3  -3   1     3080.10     3152.00     32.70 o 
  -2  -3   1    11127.04    10784.14     88.58 o 
  -1  -3   1       93.00      135.47      2.42 o 
   0  -3   1    19991.15    19380.25    386.97 o 
   1  -3   1     1867.28     1808.21     15.13 o 
   2  -3   1     1701.47     1806.47     18.94 o 
   3  -3   1     9446.87     9391.99    219.56 o 
   4  -3   1      599.29      625.72     13.03 o 
   5  -3   1     3428.55     3549.22     36.11 o 
   6  -3   1     3404.94     3539.86     43.43 o 
   7  -3   1      156.34      172.51      7.22 o 
   8  -3   1     4682.55     4839.46     92.59 o 
   9  -3   1      994.67     1012.90     46.33 o 
  10  -3   1      642.70      687.61     23.31 o 
 -10  -2   1      806.28      798.00     17.14 o 
  -9  -2   1      109.82      117.37      4.93 o 
  -8  -2   1     3041.26     3091.83     40.41 o 
  -7  -2   1        8.59       11.39      1.74 o 
  -6  -2   1      987.05      997.20     12.26 o 
  -5  -2   1     1566.61     1515.18     14.98 o 
  -4  -2   1      225.79      256.99      3.85 o 
  -3  -2   1    12785.59    12259.63    117.58 o 
  -2  -2   1     7225.10     7276.49     70.41 o 
  -1  -2   1     2465.57     2517.97     22.90 o 
   0  -2   1    55860.34    45892.25    447.76 o 
   1  -2   1      386.47      379.62      6.21 o 
   2  -2   1     4514.49     4598.83     69.96 o 
   3  -2   1     4470.50     4673.48     74.10 o 
   4  -2   1     2291.32     2359.28     23.40 o 
   5  -2   1     5792.03     5943.14     62.41 o 
   6  -2   1       17.57       17.48      0.98 o 
   7  -2   1       51.65       46.50      2.58 o 
   8  -2   1     5285.93     5325.69     93.24 o 
   9  -2   1        8.51        8.74      4.66 o 
 -10  -1   1      579.59      544.01     12.95 o 
  -9  -1   1     1171.89     1173.17     21.24 o 
  -8  -1   1     3264.33     3211.40     47.08 o 
  -7  -1   1       25.53       26.55      1.68 o 
  -6  -1   1     5311.33     5332.18     51.79 o 
  -5  -1   1     2481.33     2536.13     25.05 o 
  -4  -1   1     4923.47     5018.08     43.94 o 
  -3  -1   1    17730.54    15903.25    133.25 o 
  -2  -1   1       28.31       32.15      1.35 o 
  -1  -1   1    11831.44    11652.93    112.46 o 
   0  -1   1     1112.81     1279.91     11.73 o 
   1  -1   1      566.68      544.48      6.01 o 
   2  -1   1    17018.00    15346.76    276.26 o 
   3  -1   1     5089.76     5078.39     62.28 o 
   4  -1   1     1194.64     1157.00     13.21 o 
   5  -1   1     5897.25     5964.46     54.44 o 
   6  -1   1       16.19       20.30      1.75 o 
   7  -1   1     1971.83     1917.91     20.22 o 
   8  -1   1     1505.00     1562.12     19.84 o 
   9  -1   1     1303.54     1329.79     19.63 o 
  10  -1   1     1972.71     2015.62     59.44 o 
 -10   0   1       47.82       51.12     10.20 o 
  -9   0   1     2156.75     2211.80     42.42 o 
  -8   0   1      491.04      505.82     21.27 o 
  -7   0   1     1063.00     1105.52     15.00 o 
  -6   0   1     7505.50     7263.11    114.27 o 
  -5   0   1      388.02      425.35      6.24 o 
  -4   0   1    11394.51    10789.86    179.99 o 
  -3   0   1     5260.68     5237.13     44.53 o 
  -2   0   1      851.78      879.55      8.17 o 
  -1   0   1    11732.85    11160.34    185.15 o 
   0   0   1     1197.74     1247.20     17.38 o 
   1   0   1    10837.06    11069.71    129.61 o 
   2   0   1      983.21     1015.46     11.47 o 
   3   0   1     1114.34     1168.36     13.49 o 
   4   0   1     5765.81     5719.05     64.32 o 
   5   0   1     1193.89     1201.35     14.31 o 
   6   0   1     3047.20     3076.30     30.10 o 
   7   0   1     3829.55     3855.91     39.93 o 
   8   0   1     1227.88     1255.53     17.11 o 
   9   0   1     2616.67     2646.12     35.54 o 
  10   0   1      188.69      171.16      6.95 o 
 -10   1   1     1400.38     1455.07     24.72 o 
  -9   1   1      833.60      840.82     20.18 o 
  -8   1   1       21.08       27.25      3.30 o 
  -7   1   1     2557.98     2602.87     34.68 o 
  -6   1   1     2302.14     2301.39     27.71 o 
  -5   1   1     6414.85     6407.62     72.58 o 
  -4   1   1     8103.50     7488.94     78.61 o 
  -3   1   1     1859.07     1937.91     19.86 o 
  -2   1   1    10537.25     9001.53    141.63 o 
  -1   1   1     9521.58     8256.69    220.19 o 
   0   1   1     8386.95     8036.09    114.74 o 
   1   1   1     6051.26     5902.94     73.37 o 
   2   1   1     1339.75     1475.83     19.26 o 
   3   1   1     2984.90     2937.73     38.97 o 
   4   1   1      677.76      662.84     11.13 o 
   5   1   1      951.92      925.89     11.98 o 
   6   1   1     4707.46     4531.76     43.22 o 
   7   1   1      248.79      239.48      6.76 o 
   8   1   1     8774.91     8470.52    150.59 o 
   9   1   1     2253.84     2264.48     28.48 o 
  10   1   1      128.41      124.52     11.49 o 
  11   1   1     1946.29     2079.01     34.98 o 
 -10   2   1     1221.43     1257.50     37.29 o 
  -9   2   1      468.79      492.60     10.63 o 
  -8   2   1     1792.61     1841.80     25.33 o 
  -7   2   1     1625.59     1654.02     19.21 o 
  -6   2   1      454.21      469.70      6.41 o 
  -5   2   1     7123.63     7067.94     65.61 o 
  -4   2   1      425.56      574.78      7.17 o 
  -3   2   1     8677.82     8139.09     86.37 o 
  -2   2   1     1284.77     1156.32     13.31 o 
  -1   2   1     1377.39     1520.70     15.30 o 
   0   2   1    16675.14    14749.53    168.22 o 
   1   2   1     1152.09     1135.56     14.32 o 
   2   2   1      750.88      854.62     12.26 o 
   3   2   1     6529.33     6225.77     98.90 o 
   4   2   1       26.98       42.82      2.65 o 
   5   2   1     9516.91     9417.09    135.16 o 
   6   2   1     2521.77     2381.27     60.69 o 
   7   2   1      430.01      426.38      7.60 o 
   8   2   1     7941.50     7882.39     78.87 o 
   9   2   1      306.02      319.18      8.50 o 
  10   2   1     1481.94     1508.88     27.46 o 
  11   2   1     1318.37     1364.66     26.56 o 
 -10   3   1      968.18     1050.64     33.21 o 
  -9   3   1      217.94      224.93     11.07 o 
  -8   3   1     2975.69     3021.55     45.35 o 
  -7   3   1      295.08      303.44      6.04 o 
  -6   3   1     2457.54     2464.62     26.33 o 
  -5   3   1     2035.13     2084.44     22.23 o 
  -4   3   1      203.64      210.81      3.95 o 
  -3   3   1     9694.09     9489.22    100.81 o 
  -2   3   1     5674.09     5814.97     51.54 o 
  -1   3   1     1287.71     1387.41     14.64 o 
   0   3   1     5357.39     5342.98     52.03 o 
   1   3   1      305.04      326.49      7.17 o 
   2   3   1     5521.60     5430.32     68.35 o 
   3   3   1     5306.90     5102.73     77.76 o 
   4   3   1     5320.20     5509.70     73.03 o 
   5   3   1     8534.42     8507.30    128.88 o 
   6   3   1       34.64       35.52      3.08 o 
   7   3   1     1399.18     1400.06     17.78 o 
   8   3   1     1348.17     1378.85     18.16 o 
   9   3   1      129.42      124.30      7.65 o 
  10   3   1     1691.51     1702.14     30.72 o 
 -10   4   1       71.93       70.51      7.58 o 
  -9   4   1     1549.74     1579.74     47.20 o 
  -8   4   1     1992.20     2124.79     49.53 o 
  -7   4   1     1147.17     1139.61     26.55 o 
  -6   4   1     5510.96     5579.16     61.12 o 
  -5   4   1     1437.42     1475.27     18.98 o 
  -4   4   1     4685.76     4882.17     53.09 o 
  -3   4   1     6366.30     6547.40     83.65 o 
  -2   4   1      570.98      656.62      7.94 o 
  -1   4   1     4092.40     4215.18     39.31 o 
   0   4   1      954.11      916.36      9.99 o 
   1   4   1      912.36      851.12     10.14 o 
   2   4   1     8517.73     8324.39    113.48 o 
   3   4   1     2016.66     2165.74     30.13 o 
   4   4   1     7568.71     7536.56    113.80 o 
   5   4   1     2871.76     2894.40     31.60 o 
   6   4   1      747.45      741.78      9.79 o 
   7   4   1     4059.17     4043.49     64.10 o 
   8   4   1      117.19      125.11      4.01 o 
   9   4   1      921.82      950.05     19.44 o 
  10   4   1      978.02      940.99     21.19 o 
 -10   5   1       73.15       69.93      8.16 o 
  -9   5   1     1889.86     1904.90     56.52 o 
  -8   5   1       72.13       73.70      6.02 o 
  -7   5   1     2324.77     2356.60     90.03 o 
  -6   5   1     3013.38     2968.12     59.71 o 
  -5   5   1      206.42      212.53      7.20 o 
  -4   5   1     3855.29     3984.61     44.95 o 
  -3   5   1     3472.47     3736.64     37.77 o 
  -2   5   1     1768.95     1787.23     18.10 o 
  -1   5   1     6092.44     6256.39     57.99 o 
   0   5   1     3328.45     3815.53     36.40 o 
   1   5   1     3553.30     3472.87     33.42 o 
   2   5   1      889.58      907.53     11.07 o 
   3   5   1     3275.36     3414.02     47.77 o 
   4   5   1     2528.49     2522.61     35.63 o 
   5   5   1       62.68       64.31      3.24 o 
   6   5   1     2516.01     2481.70     31.22 o 
   7   5   1     1058.15     1105.03     15.26 o 
   8   5   1     1658.53     1670.65     36.89 o 
   9   5   1     1702.54     1711.40     26.92 o 
  10   5   1      166.51      168.95      6.99 o 
  -9   6   1      914.83      893.30     32.63 o 
  -8   6   1      571.13      570.48     23.31 o 
  -7   6   1     2941.84     2982.15     66.43 o 
  -6   6   1      146.62      154.69      8.38 o 
  -5   6   1      837.10      849.71     22.48 o 
  -4   6   1      108.29       96.05      4.58 o 
  -3   6   1      286.18      295.58      5.09 o 
  -2   6   1     3073.61     3200.26     33.19 o 
  -1   6   1     1440.47     1425.88     15.60 o 
   0   6   1      434.10      379.66      5.91 o 
   1   6   1     4914.06     5051.47     53.49 o 
   2   6   1        0.75        1.84      0.95 o 
   3   6   1     2959.54     3002.82     42.95 o 
   4   6   1       29.78       39.79      4.36 o 
   5   6   1     2155.60     2186.14     31.31 o 
   6   6   1     2337.65     2399.39     30.65 o 
   7   6   1        1.87        3.45      1.55 o 
   8   6   1     2130.41     2144.17     35.93 o 
   9   6   1      771.26      768.28     16.05 o 
  -9   7   1      108.05      114.21     11.07 o 
  -8   7   1      701.38      710.33     28.55 o 
  -7   7   1      426.72      414.89     19.81 o 
  -6   7   1       52.20       53.44     10.20 o 
  -5   7   1     5324.11     5382.96    104.78 o 
  -4   7   1       42.88       38.62      3.63 o 
  -3   7   1     1942.43     1900.14     26.56 o 
  -2   7   1     2190.85     2114.88     25.34 o 
  -1   7   1       27.47       27.24      1.91 o 
   0   7   1     2620.02     2696.64     29.30 o 
   1   7   1      739.08      829.28     12.17 o 
   2   7   1     2200.24     2257.88     27.21 o 
   3   7   1     3155.70     3179.62     42.41 o 
   4   7   1      633.60      675.78     13.30 o 
   5   7   1      723.27      716.33     14.31 o 
   6   7   1     1816.51     1886.94     26.07 o 
   7   7   1      453.22      459.49     11.42 o 
   8   7   1     1022.07     1056.68     19.80 o 
  -8   8   1     1348.37     1324.51     46.03 o 
  -7   8   1      129.22      136.36     12.24 o 
  -6   8   1     1511.93     1491.75     49.53 o 
  -5   8   1     1850.24     1884.96     50.41 o 
  -4   8   1      140.61      130.22      4.32 o 
  -3   8   1     3464.85     3474.33     45.98 o 
  -2   8   1      181.08      173.05      6.39 o 
  -1   8   1      646.65      666.72     10.06 o 
   0   8   1     1398.80     1306.13     17.83 o 
   1   8   1       92.67       91.77      3.69 o 
   2   8   1     2725.57     2775.00     29.85 o 
   3   8   1      346.11      358.12      9.12 o 
   4   8   1      923.23      914.31     17.05 o 
   5   8   1     3291.00     3424.02     45.72 o 
   6   8   1        0.02        1.60      2.04 o 
   7   8   1      760.15      784.96     20.51 o 
   8   8   1      299.67      315.29     12.28 o 
  -7   9   1      504.49      470.25     24.47 o 
  -6   9   1     2111.51     2013.87     64.68 o 
  -5   9   1        0.96       -2.91      2.91 o 
  -4   9   1      316.06      310.42      8.12 o 
  -3   9   1     2299.86     2309.19     36.30 o 
  -2   9   1        5.61        4.87      2.56 o 
  -1   9   1     1975.98     1940.48     37.08 o 
   0   9   1        6.65        6.88      1.75 o 
   1   9   1     1666.09     1716.06     21.57 o 
   2   9   1     2240.90     2229.10     26.76 o 
   3   9   1       12.25       14.23      2.53 o 
   4   9   1     1109.38     1168.19     38.61 o 
   5   9   1      385.45      381.83     10.38 o 
   6   9   1     1173.56     1190.66     21.40 o 
   7   9   1      501.04      524.90     13.46 o 
  -6  10   1      699.35      703.92     32.63 o 
  -5  10   1      201.27      215.22     11.03 o 
  -4  10   1      598.15      594.63     10.17 o 
  -3  10   1       12.69        7.36      2.67 o 
  -2  10   1     1776.09     1739.99     34.36 o 
  -1  10   1     1195.82     1139.54     24.93 o 
   0  10   1      402.31      375.52     12.15 o 
   1  10   1      906.32      920.61     12.67 o 
   2  10   1       84.12       86.59      3.47 o 
   3  10   1      566.32      600.66     11.34 o 
   4  10   1      340.76      349.40      9.81 o 
   5  10   1        4.59        5.28      2.44 o 
  -4  11   1      347.88      368.81     12.53 o 
  -3  11   1      138.99      136.96      7.11 o 
  -2  11   1      892.46      890.52     21.32 o 
  -1  11   1      255.89      229.00      9.79 o 
   0  11   1      490.28      507.38     14.83 o 
   1  11   1     1019.64     1023.44     23.03 o 
   2  11   1      106.41      100.65      5.22 o 
   3  11   1      794.19      823.23     15.11 o 
  -2 -10   2      945.33      999.36     21.70 o 
  -1 -10   2       11.59       19.72      4.06 o 
   0 -10   2      291.33      291.43     16.61 o 
   1 -10   2      928.93      934.00     22.43 o 
   2 -10   2      103.28       91.36      6.14 o 
   3 -10   2      671.86      683.52     19.23 o 
   4 -10   2      184.95      162.00     13.40 o 
  -4  -9   2       55.12       54.58      4.91 o 
  -3  -9   2      787.18      780.33     13.29 o 
  -2  -9   2      607.39      596.88     10.08 o 
  -1  -9   2       14.41       12.89      2.65 o 
   0  -9   2      954.94      971.15     29.14 o 
   1  -9   2      136.49      119.33      6.86 o 
   2  -9   2      927.27      905.98     21.15 o 
   3  -9   2     1174.01     1165.60     19.65 o 
   4  -9   2       78.67       57.23     11.95 o 
   5  -9   2     1322.65     1338.48     32.36 o 
   6  -9   2      308.25      335.64     22.14 o 
  -6  -8   2      579.23      585.32     13.81 o 
  -5  -8   2      679.57      667.70     14.40 o 
  -4  -8   2      118.35      121.48      5.64 o 
  -3  -8   2     1350.58     1362.45     19.23 o 
  -2  -8   2      101.93      104.82      4.43 o 
  -1  -8   2     1627.68     1610.99     18.74 o 
   0  -8   2     3040.60     2961.94     43.06 o 
   1  -8   2      102.23       96.90      6.99 o 
   2  -8   2     2368.73     2353.07     37.31 o 
   3  -8   2     1589.20     1524.77     21.71 o 
   4  -8   2      896.05      871.94     15.97 o 
   5  -8   2      976.40     1009.97     25.80 o 
   6  -8   2       96.62       95.57     11.65 o 
   7  -8   2      637.02      624.67     29.14 o 
  -7  -7   2      664.79      684.76     15.15 o 
  -6  -7   2     1105.53     1104.30     19.94 o 
  -5  -7   2       59.55       66.91      4.42 o 
  -4  -7   2      781.26      800.07     13.84 o 
  -3  -7   2     2567.71     2610.87     29.27 o 
  -2  -7   2     1961.99     1956.74     20.63 o 
  -1  -7   2     2160.82     2148.84     22.17 o 
   0  -7   2      738.75      712.50     11.68 o 
   1  -7   2     2872.61     2833.74     38.84 o 
   2  -7   2     1321.71     1317.15     20.68 o 
   3  -7   2      171.99      163.01      6.48 o 
   4  -7   2     2316.88     2355.00     46.88 o 
   5  -7   2      208.71      213.65      9.94 o 
   6  -7   2      969.37      897.97     34.96 o 
   7  -7   2      371.53      358.37     19.81 o 
   8  -7   2      250.13      260.47     17.48 o 
  -8  -6   2       10.34        9.10      2.86 o 
  -7  -6   2      850.93      834.60     16.60 o 
  -6  -6   2      302.02      313.94      9.01 o 
  -5  -6   2      775.26      771.02     14.77 o 
  -4  -6   2     2353.05     2325.89     32.31 o 
  -3  -6   2       38.24       40.62      2.43 o 
  -2  -6   2     1002.12      975.45     11.62 o 
  -1  -6   2     2609.01     2596.59     25.51 o 
   0  -6   2       10.91       20.85      1.66 o 
   1  -6   2     1760.97     1755.52     18.25 o 
   2  -6   2      109.95      105.66      8.41 o 
   3  -6   2     2430.38     2480.01     33.63 o 
   4  -6   2     1957.87     1975.03     33.95 o 
   5  -6   2      432.21      423.63     20.40 o 
   6  -6   2     2787.23     2733.52     78.67 o 
   7  -6   2      363.82      361.87     19.23 o 
   8  -6   2     1333.10     1273.24     43.12 o 
   9  -6   2      312.46      297.19     17.48 o 
  -8  -5   2      266.08      279.47     14.23 o 
  -7  -5   2      271.74      270.16      8.28 o 
  -6  -5   2        8.27        5.90      2.17 o 
  -5  -5   2     2720.20     2670.70     30.48 o 
  -4  -5   2     2060.07     2040.66     24.00 o 
  -3  -5   2     1345.00     1328.75     15.18 o 
  -2  -5   2     2697.01     2692.04     24.71 o 
  -1  -5   2      470.61      498.93      6.35 o 
   0  -5   2     8347.28     8363.74     66.50 o 
   1  -5   2      663.03      692.33      8.07 o 
   2  -5   2     2636.48     2821.27     26.69 o 
   3  -5   2     2212.83     2092.86     28.29 o 
   4  -5   2      310.74      310.50      8.95 o 
   5  -5   2     1026.05     1013.78     25.80 o 
   6  -5   2     1588.02     1577.81     36.59 o 
   7  -5   2        1.50       -2.33      2.91 o 
   8  -5   2     3119.08     3014.98     83.91 o 
   9  -5   2      144.66      139.85     11.07 o 
  -9  -4   2       66.13       67.41      4.61 o 
  -8  -4   2     2052.66     2088.04     35.41 o 
  -7  -4   2      268.97      263.91      7.91 o 
  -6  -4   2      690.07      690.64     13.24 o 
  -5  -4   2     3116.27     3129.13     34.28 o 
  -4  -4   2        7.76       18.74      2.46 o 
  -3  -4   2     2983.64     3022.49     29.46 o 
  -2  -4   2     1338.67     1352.11     13.36 o 
  -1  -4   2     1261.22     1291.89     12.22 o 
   0  -4   2    17047.07    16732.13    219.98 o 
   1  -4   2       12.20       17.59      1.11 o 
   2  -4   2     4854.79     4794.92     45.18 o 
   3  -4   2     5789.83     5893.82     66.81 o 
   4  -4   2      340.40      333.96      8.36 o 
   5  -4   2     2616.81     2543.56     52.26 o 
   6  -4   2      155.25      154.34      7.96 o 
   7  -4   2     1025.60     1004.88     25.19 o 
   8  -4   2     4478.24     4354.64    114.80 o 
   9  -4   2      117.14      124.70      9.91 o 
  10  -4   2     2037.82     2015.62     58.85 o 
  -9  -3   2     1004.62      999.27     18.15 o 
  -8  -3   2     3020.61     3007.70     40.62 o 
  -7  -3   2       12.54       11.69      2.11 o 
  -6  -3   2     3770.89     3790.88     43.71 o 
  -5  -3   2     2278.83     2309.16     23.57 o 
  -4  -3   2     6464.08     6705.98     66.89 o 
  -3  -3   2     5871.24     5723.57     52.40 o 
  -2  -3   2      564.97      605.87      6.74 o 
  -1  -3   2    10313.79    10227.58     79.98 o 
   0  -3   2     5123.06     5102.84     40.70 o 
   1  -3   2     1238.15     1290.67     13.16 o 
   2  -3   2     4951.33     4843.42     57.70 o 
   3  -3   2     1785.97     1935.77     50.89 o 
   4  -3   2     3401.29     3514.30     56.43 o 
   5  -3   2     1503.90     1455.38     26.54 o 
   6  -3   2      345.69      357.59     11.48 o 
   7  -3   2     3462.40     3463.10     68.12 o 
   8  -3   2      710.38      735.82     19.58 o 
   9  -3   2     1243.09     1195.15     36.13 o 
  10  -3   2     1399.73     1297.13     39.04 o 
 -10  -2   2       94.48       86.65      5.37 o 
  -9  -2   2     1922.40     1867.62     53.98 o 
  -8  -2   2      153.79      157.69      5.75 o 
  -7  -2   2      804.41      797.20     16.10 o 
  -6  -2   2     3060.93     3049.86     30.60 o 
  -5  -2   2        6.20        6.62      1.33 o 
  -4  -2   2     7342.42     7262.42     65.80 o 
  -3  -2   2     1138.23     1164.80     13.57 o 
  -2  -2   2     3510.21     3543.49     30.21 o 
  -1  -2   2    12078.69    11872.68    102.09 o 
   0  -2   2      355.19      485.82      5.40 o 
   1  -2   2       65.79      112.53      1.90 o 
   2  -2   2      872.26      809.71      8.44 o 
   3  -2   2     1400.81     1371.13     20.06 o 
   4  -2   2     5767.66     5764.94     64.16 o 
   5  -2   2       25.53       28.50      1.59 o 
   6  -2   2     3423.59     3526.35     44.67 o 
   7  -2   2     1756.90     1811.76     19.93 o 
   8  -2   2      498.51      544.19     17.17 o 
   9  -2   2     1412.45     1551.19     55.36 o 
 -10  -1   2      418.45      445.65     16.59 o 
  -9  -1   2     2334.00     2309.42     47.22 o 
  -8  -1   2       40.70       47.35      3.60 o 
  -7  -1   2     1650.39     1669.56     23.59 o 
  -6  -1   2      154.06      156.65      3.01 o 
  -5  -1   2     4057.05     4165.03     39.07 o 
  -4  -1   2     5401.87     5238.96     47.76 o 
  -3  -1   2     2677.30     2986.52     27.84 o 
  -2  -1   2     5742.69     5634.11     60.90 o 
  -1  -1   2     3218.29     3303.85     29.91 o 
   0  -1   2     2837.32     3032.40     37.28 o 
   1  -1   2     4218.34     4554.97     37.90 o 
   2  -1   2       47.99       45.75      2.52 o 
   3  -1   2     5132.90     4847.60     53.81 o 
   4  -1   2     3059.49     3061.83     32.22 o 
   5  -1   2     1429.35     1459.53     19.15 o 
   6  -1   2     4202.59     4244.32     44.11 o 
   7  -1   2        9.17        7.94      1.48 o 
   8  -1   2     5291.81     5413.33     58.66 o 
   9  -1   2     1146.84     1162.14     46.91 o 
  10  -1   2      189.15      199.29     13.99 o 
 -10   0   2      690.50      724.38     21.44 o 
  -9   0   2      691.00      706.13     14.70 o 
  -8   0   2     3295.84     3311.27     48.40 o 
  -7   0   2     2921.78     2864.12     42.12 o 
  -6   0   2      480.93      491.93      8.49 o 
  -5   0   2     7622.87     7608.97    118.67 o 
  -4   0   2       41.17       30.30      1.25 o 
  -3   0   2     1223.94     1085.85     13.11 o 
  -2   0   2     1343.84     1235.55     18.11 o 
  -1   0   2      337.69      382.42      4.47 o 
   0   0   2    16949.23    16341.45    157.72 o 
   1   0   2     5392.29     5301.09     44.62 o 
   2   0   2      697.80      699.08      9.78 o 
   3   0   2     8087.51     7781.01    102.09 o 
   4   0   2       47.17       58.81      2.28 o 
   5   0   2     4888.76     4768.60     54.89 o 
   6   0   2     3816.41     3796.70     45.17 o 
   7   0   2     1208.29     1213.77     14.28 o 
   8   0   2     8290.96     8359.32     88.40 o 
   9   0   2        7.79       13.16      2.18 o 
  10   0   2     1720.43     1740.96     37.13 o 
  11   0   2     1196.15     1234.78     43.12 o 
 -10   1   2     1129.31     1133.90     20.95 o 
  -9   1   2     1610.14     1564.83     25.89 o 
  -8   1   2     2032.27     2015.25     31.28 o 
  -7   1   2      822.29      837.36     13.23 o 
  -6   1   2     1933.04     1911.71     21.09 o 
  -5   1   2     4261.50     4215.93     42.81 o 
  -4   1   2     1953.94     2145.24     20.98 o 
  -3   1   2     4754.51     4497.95     45.12 o 
  -2   1   2     2364.18     2400.06     26.66 o 
  -1   1   2     2764.61     2860.27     31.58 o 
   0   1   2     7479.42     7873.30     69.82 o 
   1   1   2     2464.82     2647.75     22.93 o 
   2   1   2    63954.46    57115.57    753.34 o 
   3   1   2     1797.27     1748.72     21.33 o 
   4   1   2     6670.05     7021.58     90.34 o 
   5   1   2     4225.10     4135.51     48.35 o 
   6   1   2        2.59        5.69      1.38 o 
   7   1   2     4431.29     4385.30     50.11 o 
   8   1   2     1430.60     1473.41     19.86 o 
   9   1   2      275.06      282.88      7.01 o 
  10   1   2     1839.52     1917.19     27.81 o 
  11   1   2      213.83      218.61     18.36 o 
 -10   2   2        2.22        3.88      4.66 o 
  -9   2   2     2975.55     3059.95     45.01 o 
  -8   2   2     1787.59     1820.21     28.35 o 
  -7   2   2      369.87      382.62      7.54 o 
  -6   2   2     5528.24     5447.06     51.59 o 
  -5   2   2     1727.61     1783.77     18.22 o 
  -4   2   2     8890.85     8664.37    131.70 o 
  -3   2   2     3317.63     3100.06     37.23 o 
  -2   2   2     1174.55     1199.83     12.77 o 
  -1   2   2     3313.09     3291.49     29.48 o 
   0   2   2     2591.47     2552.19     23.11 o 
   1   2   2       34.96       41.56      1.71 o 
   2   2   2     1245.13     1167.61     16.20 o 
   3   2   2       10.68        9.81      1.74 o 
   4   2   2     8401.48     8410.68    110.62 o 
   5   2   2     1376.12     1311.55     18.84 o 
   6   2   2     1582.07     1638.80     22.03 o 
   7   2   2     4810.95     4792.12     50.77 o 
   8   2   2        4.92        2.83      1.52 o 
   9   2   2      742.97      758.79     13.06 o 
  10   2   2      805.42      757.13     24.76 o 
  11   2   2      215.04      207.66     12.31 o 
 -10   3   2      347.37      373.52     16.32 o 
  -9   3   2     1562.04     1567.51     46.03 o 
  -8   3   2       59.44       59.38      3.36 o 
  -7   3   2     1928.29     1960.66     24.10 o 
  -6   3   2     2347.55     2390.65     25.98 o 
  -5   3   2      594.12      659.23      9.31 o 
  -4   3   2     2701.16     2502.79     28.27 o 
  -3   3   2    14853.45    14469.61    154.50 o 
  -2   3   2     1277.35     1361.59     13.03 o 
  -1   3   2     7885.95     8172.74     71.94 o 
   0   3   2        0.61        3.01      0.52 o 
   1   3   2     3228.53     3327.46     37.05 o 
   2   3   2      468.99      456.01      7.91 o 
   3   3   2     5096.82     4759.19     62.08 o 
   4   3   2     3631.04     3442.04     45.04 o 
   5   3   2       19.52       24.62      2.28 o 
   6   3   2     3544.47     3442.01     48.67 o 
   7   3   2      291.22      278.04      6.75 o 
   8   3   2      704.73      705.98     11.94 o 
   9   3   2     1668.95     1716.48     24.59 o 
  10   3   2      150.90      160.22      9.47 o 
  11   3   2      806.99      861.26     36.12 o 
 -10   4   2     1643.42     1738.24     52.44 o 
  -9   4   2     1316.60     1378.12     42.54 o 
  -8   4   2      345.44      331.57     15.15 o 
  -7   4   2     3813.83     3890.13     48.22 o 
  -6   4   2      701.16      728.81     10.52 o 
  -5   4   2     2297.20     2371.64     27.52 o 
  -4   4   2     1629.22     1548.21     17.11 o 
  -3   4   2      376.36      454.33      5.97 o 
  -2   4   2     6271.59     6395.83     56.85 o 
  -1   4   2     2068.13     2121.08     20.66 o 
   0   4   2     1558.76     1568.96     15.82 o 
   1   4   2     4673.37     4601.72     52.64 o 
   2   4   2      496.16      488.88      8.90 o 
   3   4   2     5472.46     5089.72     73.34 o 
   4   4   2      296.75      243.33      7.82 o 
   5   4   2     2543.92     2554.58     34.91 o 
   6   4   2     3705.75     3716.30     40.03 o 
   7   4   2        5.16        5.29      1.37 o 
   8   4   2     1957.84     1935.50     26.83 o 
   9   4   2     1169.30     1156.35     24.68 o 
  10   4   2      195.00      207.22      9.19 o 
 -10   5   2     1197.18     1186.41     39.62 o 
  -9   5   2      126.08      117.71      9.91 o 
  -8   5   2     2772.08     2626.89     73.42 o 
  -7   5   2     2287.38     2254.19     47.19 o 
  -6   5   2      258.97      260.54      8.31 o 
  -5   5   2     5717.38     5781.70     63.15 o 
  -4   5   2     1109.92     1163.02     13.18 o 
  -3   5   2     2516.19     2406.68     24.40 o 
  -2   5   2     2648.71     2682.79     26.01 o 
  -1   5   2     1160.03     1144.97     12.38 o 
   0   5   2    12074.65    11975.43    142.16 o 
   1   5   2        9.21        5.21      0.94 o 
   2   5   2     2102.92     2000.19     28.19 o 
   3   5   2     5432.49     5314.02     70.57 o 
   4   5   2      147.98      151.58      5.13 o 
   5   5   2     3525.20     3416.30     58.12 o 
   6   5   2     1045.98     1032.52     17.22 o 
   7   5   2      934.56      940.96     14.69 o 
   8   5   2     1938.04     1922.65     34.23 o 
   9   5   2       24.08       22.60      3.04 o 
  10   5   2     1209.47     1256.06     25.57 o 
  -9   6   2      402.93      423.63     19.81 o 
  -8   6   2     3589.81     3387.91     93.82 o 
  -7   6   2      108.47      117.56     16.61 o 
  -6   6   2     3052.38     3025.37     64.39 o 
  -5   6   2      681.65      687.06     26.22 o 
  -4   6   2      331.81      321.17      6.00 o 
  -3   6   2     5255.92     5349.62     53.68 o 
  -2   6   2      100.85       96.16      3.23 o 
  -1   6   2     2748.87     2764.99     39.12 o 
   0   6   2     2693.05     2637.55     29.00 o 
   1   6   2     1663.99     1739.15     18.37 o 
   2   6   2     4723.94     4608.48     52.30 o 
   3   6   2      437.56      477.23      8.45 o 
   4   6   2     1294.84     1253.88     23.11 o 
   5   6   2     3944.81     4020.46     62.20 o 
   6   6   2       19.61       22.65      2.86 o 
   7   6   2     1322.40     1367.91     19.90 o 
   8   6   2      557.47      538.80     23.43 o 
   9   6   2      426.11      432.86     11.08 o 
  -9   7   2     1410.41     1402.02     47.20 o 
  -8   7   2      483.12      473.75     22.14 o 
  -7   7   2      421.03      416.93     19.52 o 
  -6   7   2     2383.31     2410.47     52.09 o 
  -5   7   2      112.31      112.55      5.43 o 
  -4   7   2     1549.04     1487.58     26.17 o 
  -3   7   2     1994.24     2037.50     24.17 o 
  -2   7   2      101.81      100.30      6.21 o 
  -1   7   2     1507.59     1468.36     19.37 o 
   0   7   2      563.35      556.48      8.69 o 
   1   7   2      947.96      895.41     13.86 o 
   2   7   2     4875.55     4869.67     53.90 o 
   3   7   2      418.00      460.38      9.63 o 
   4   7   2     2144.18     2140.66     36.64 o 
   5   7   2      290.67      301.34      9.76 o 
   6   7   2      552.97      537.99     14.11 o 
   7   7   2     2335.41     2367.64     33.93 o 
   8   7   2        0.13       -1.66      1.66 o 
   9   7   2     1085.66     1099.80     20.58 o 
  -8   8   2       25.38       29.14      6.99 o 
  -7   8   2      935.98      913.70     34.96 o 
  -6   8   2     1509.10     1442.22     47.78 o 
  -5   8   2       17.57       17.77      3.64 o 
  -4   8   2     5687.49     5677.89    101.69 o 
  -3   8   2        2.16        1.35      1.75 o 
  -2   8   2     3586.12     3621.62     41.41 o 
  -1   8   2     2497.07     2607.49     28.82 o 
   0   8   2      208.18      219.20      5.21 o 
   1   8   2     1982.22     1988.81     24.92 o 
   2   8   2      584.37      601.58     10.00 o 
   3   8   2     1891.67     1920.72     28.19 o 
   4   8   2     1105.85     1067.86     22.22 o 
   5   8   2       20.57       18.67      4.12 o 
   6   8   2     1059.18     1131.63     30.08 o 
   7   8   2      866.00      864.89     15.10 o 
   8   8   2      446.39      441.19     13.76 o 
  -7   9   2      799.04      745.29     32.05 o 
  -6   9   2        0.48       -4.08      4.66 o 
  -5   9   2     2009.70     2042.23     42.15 o 
  -4   9   2      388.56      357.78     12.36 o 
  -3   9   2      157.63      152.71      5.93 o 
  -2   9   2     2176.63     2176.68     44.14 o 
  -1   9   2      287.74      276.18      7.56 o 
   0   9   2     2373.47     2371.14     31.60 o 
   1   9   2     1578.17     1546.24     22.35 o 
   2   9   2      170.11      180.51      6.31 o 
   3   9   2     3204.25     3253.25     62.34 o 
   4   9   2      566.40      554.78     17.48 o 
   5   9   2     1175.97     1219.05     28.57 o 
   6   9   2     1513.22     1517.55     25.17 o 
   7   9   2      123.38      139.58      6.89 o 
  -6  10   2      567.11      509.88     26.22 o 
  -5  10   2     1559.42     1534.86     34.93 o 
  -4  10   2       36.80       35.33      2.92 o 
  -3  10   2     1127.19     1141.10     35.20 o 
  -2  10   2      695.26      680.11     17.01 o 
  -1  10   2      545.47      547.08     15.04 o 
   0  10   2     2770.54     2711.29     40.37 o 
   1  10   2       31.39       20.32      2.62 o 
   2  10   2     1050.36     1057.99     18.59 o 
   3  10   2      523.74      542.36     12.45 o 
   4  10   2       23.74       19.20      3.47 o 
   5  10   2     1226.07     1228.96     21.73 o 
   6  10   2      143.08      134.00      6.70 o 
  -4  11   2      501.23      516.31     13.04 o 
  -3  11   2      889.06      885.17     47.49 o 
  -2  11   2       91.75       78.07      5.71 o 
  -1  11   2     1124.56     1108.10     24.93 o 
   0  11   2      224.32      235.01      9.86 o 
   1  11   2      103.97      110.03      8.90 o 
   2  11   2     1567.00     1661.20     21.82 o 
   3  11   2       64.71       62.91      3.87 o 
   4  11   2      285.93      313.70      9.58 o 
  -1  12   2     1238.57     1229.92     27.38 o 
   0  12   2       17.01       17.86      5.83 o 
   1  12   2      462.78      478.64     14.18 o 
  -3  -9   3      347.57      374.82     11.02 o 
  -2  -9   3      145.41      146.69      6.08 o 
  -1  -9   3      860.18      898.78     21.19 o 
   0  -9   3      214.05      192.02      9.04 o 
   1  -9   3     1004.71      933.04     22.02 o 
   2  -9   3      616.61      617.06     13.23 o 
   3  -9   3      292.43      297.56     10.34 o 
   4  -9   3      605.20      635.92     29.14 o 
   5  -9   3      149.60      158.44     10.20 o 
  -5  -8   3      246.38      258.39      8.65 o 
  -4  -8   3     1216.13     1217.62     18.35 o 
  -3  -8   3        2.90        3.95      1.83 o 
  -2  -8   3      359.09      367.61      7.66 o 
  -1  -8   3      539.04      564.69     12.95 o 
   0  -8   3      217.16      217.89      9.04 o 
   1  -8   3      712.58      727.61     18.07 o 
   2  -8   3      382.91      365.71     11.62 o 
   3  -8   3      724.99      719.09     19.77 o 
   4  -8   3     1315.29     1326.98     31.69 o 
   5  -8   3      263.71      234.51     18.94 o 
   6  -8   3     1137.55     1132.80     43.70 o 
  -6  -7   3        6.66        4.09      2.30 o 
  -5  -7   3      732.46      718.35     14.75 o 
  -4  -7   3      895.17      918.72     14.72 o 
  -3  -7   3      311.44      280.20      7.11 o 
  -2  -7   3     4199.93     4100.42     39.16 o 
  -1  -7   3        0.57        1.54      1.76 o 
   0  -7   3     3847.36     3615.48     40.59 o 
   1  -7   3       67.31       74.78     15.15 o 
   2  -7   3      318.72      308.06      7.37 o 
   3  -7   3     1429.12     1385.84     23.72 o 
   4  -7   3       93.11       95.64      7.58 o 
   5  -7   3     1338.81     1297.34     53.32 o 
   6  -7   3      564.05      582.13     27.39 o 
   7  -7   3      142.54      134.02     13.40 o 
   8  -7   3     1214.59     1277.31     46.62 o 
  -7  -6   3      103.21      113.94      6.04 o 
  -6  -6   3      719.03      702.10     14.99 o 
  -5  -6   3      881.09      853.62     16.14 o 
  -4  -6   3      281.47      279.22      6.82 o 
  -3  -6   3     1418.56     1383.90     17.44 o 
  -2  -6   3      595.26      585.27      8.31 o 
  -1  -6   3     1819.39     1771.66     20.39 o 
   0  -6   3     3666.55     3616.30     43.51 o 
   1  -6   3       11.86       10.88      1.39 o 
   2  -6   3     1442.75     1379.53     18.28 o 
   3  -6   3     1208.53     1244.97     19.32 o 
   4  -6   3      320.18      316.51     16.61 o 
   5  -6   3     1447.94     1490.01     49.53 o 
   6  -6   3      100.19       97.90     11.07 o 
   7  -6   3     1149.82     1182.91     41.96 o 
   8  -6   3     2456.40     2379.81     72.26 o 
   9  -6   3      260.32      251.15     16.90 o 
  -8  -5   3      798.75      819.80     19.39 o 
  -7  -5   3        0.73        0.65      1.81 o 
  -6  -5   3     2091.63     2090.46     30.63 o 
  -5  -5   3      673.12      651.12     13.10 o 
  -4  -5   3     1970.97     1957.26     21.43 o 
  -3  -5   3     2591.79     2532.52     26.04 o 
  -2  -5   3      132.84      126.24      3.23 o 
  -1  -5   3      639.93      644.31      8.66 o 
   0  -5   3     2260.13     2222.23     21.35 o 
   1  -5   3      478.76      505.28      7.01 o 
   2  -5   3     3008.26     3055.34     28.46 o 
   3  -5   3        1.01        4.77      2.05 o 
   4  -5   3     1913.58     1984.33     56.49 o 
   5  -5   3     1208.94     1223.31     30.53 o 
   6  -5   3       94.15      110.13     10.49 o 
   7  -5   3     1584.76     1591.40     50.11 o 
   8  -5   3      429.77      443.45     20.98 o 
   9  -5   3     1143.75     1118.23     39.04 o 
  -8  -4   3       43.79       48.39      4.63 o 
  -7  -4   3      433.49      438.98     10.70 o 
  -6  -4   3     3584.13     3462.43     45.50 o 
  -5  -4   3       16.17       14.38      2.30 o 
  -4  -4   3     5096.57     4943.88     49.44 o 
  -3  -4   3     1225.97     1222.80     14.03 o 
  -2  -4   3      955.31      952.99     10.90 o 
  -1  -4   3     4228.21     4307.42     38.10 o 
   0  -4   3       66.67       74.31      2.26 o 
   1  -4   3      200.17      178.37      3.48 o 
   2  -4   3     1574.44     1631.93     15.62 o 
   3  -4   3     1057.34     1039.55     11.94 o 
   4  -4   3     2752.65     2759.78     51.50 o 
   5  -4   3      316.64      309.70     11.86 o 
   6  -4   3     1283.75     1297.32     31.02 o 
   7  -4   3     1466.56     1449.22     44.87 o 
   8  -4   3      417.76      408.48     18.65 o 
   9  -4   3      822.38      808.23     29.14 o 
  10  -4   3      119.51      118.29     10.49 o 
  -9  -3   3     1300.13     1279.40     25.32 o 
  -8  -3   3       48.54       57.97      4.54 o 
  -7  -3   3     2430.81     2392.66     38.65 o 
  -6  -3   3      282.02      313.64      9.21 o 
  -5  -3   3     2541.70     2630.22     35.59 o 
  -4  -3   3     4230.38     4248.86     40.23 o 
  -3  -3   3      217.43      261.53      4.95 o 
  -2  -3   3     1422.50     1415.08     14.78 o 
  -1  -3   3      651.94      627.82      7.76 o 
   0  -3   3     1784.70     1920.38     17.97 o 
   1  -3   3     2711.57     2621.56     23.58 o 
   2  -3   3       26.55       29.71      2.04 o 
   3  -3   3     3612.39     3453.52     34.84 o 
   4  -3   3     3508.74     3659.71     52.90 o 
   5  -3   3     1667.61     1708.33     46.03 o 
   6  -3   3     2736.52     2705.00     55.26 o 
   7  -3   3       12.77       16.23      4.37 o 
   8  -3   3     5074.83     4953.09    128.20 o 
   9  -3   3      477.97      463.26     18.65 o 
  10  -3   3      250.08      236.00     12.82 o 
  -9  -2   3       86.42       84.40      6.43 o 
  -8  -2   3     2186.06     2109.61     34.97 o 
  -7  -2   3     2583.52     2438.90     38.54 o 
  -6  -2   3       62.96       62.57      3.92 o 
  -5  -2   3     2983.41     2994.10     35.22 o 
  -4  -2   3       28.94       24.06      2.51 o 
  -3  -2   3     3292.78     3463.12     35.39 o 
  -2  -2   3     1473.44     1409.38     14.28 o 
  -1  -2   3      169.41      193.53      3.20 o 
   0  -2   3     7726.82     7935.38     66.64 o 
   1  -2   3     1082.48     1060.73     10.39 o 
   2  -2   3      277.20      275.49      3.54 o 
   3  -2   3     2679.77     2652.91     27.78 o 
   4  -2   3      975.14     1037.99     16.36 o 
   5  -2   3     4618.68     4651.02     94.16 o 
   6  -2   3      794.05      790.24     16.08 o 
   7  -2   3     1356.44     1363.40     24.80 o 
   8  -2   3     4579.32     4607.46     75.42 o 
   9  -2   3       34.63       39.22      3.88 o 
  10  -2   3     1093.19     1099.59     33.21 o 
 -10  -1   3      763.95      733.97     17.78 o 
  -9  -1   3      535.59      515.50     12.91 o 
  -8  -1   3     2282.80     2180.51     49.45 o 
  -7  -1   3       59.81       61.54      4.17 o 
  -6  -1   3     1421.33     1351.77     22.98 o 
  -5  -1   3     1185.21     1196.38     14.19 o 
  -4  -1   3      637.48      676.09      9.56 o 
  -3  -1   3     1172.59     1020.72     11.73 o 
  -2  -1   3     5400.15     5816.88     52.16 o 
  -1  -1   3     3387.26     3471.83     30.81 o 
   0  -1   3     7573.61     7689.85     59.44 o 
   1  -1   3       42.54       62.83      1.47 o 
   2  -1   3     9601.63     9373.08     84.11 o 
   3  -1   3     4822.46     4660.93     76.85 o 
   4  -1   3     4218.46     4444.93     43.03 o 
   5  -1   3     4485.30     4468.01     68.60 o 
   6  -1   3      166.81      171.49      5.76 o 
   7  -1   3     3702.89     3681.55     46.15 o 
   8  -1   3      575.54      603.26     16.82 o 
   9  -1   3       45.59       35.55      6.99 o 
  10  -1   3     1317.77     1274.98     43.70 o 
  11  -1   3      235.19      236.00     16.32 o 
 -10   0   3       32.85       32.49      6.15 o 
  -9   0   3      778.31      803.83     16.77 o 
  -8   0   3     3909.92     3776.61     55.20 o 
  -7   0   3      853.38      863.24     16.48 o 
  -6   0   3     5584.57     5341.33     65.22 o 
  -5   0   3      688.64      702.27      9.70 o 
  -4   0   3     3782.99     3619.27     50.41 o 
  -3   0   3     8052.32     8048.96    106.06 o 
  -2   0   3      275.00      306.68      4.04 o 
  -1   0   3     7241.69     7320.56     56.87 o 
   0   0   3     1553.28     1579.37     12.70 o 
   1   0   3     2425.02     2440.85     20.02 o 
   2   0   3       37.65       65.63      3.39 o 
   3   0   3       85.10      132.97      3.02 o 
   4   0   3    14272.57    13805.83    252.01 o 
   5   0   3     5516.22     5444.82     62.66 o 
   6   0   3      287.38      296.35      6.58 o 
   7   0   3     4219.18     4279.76     63.52 o 
   8   0   3       21.67       19.41      2.41 o 
   9   0   3      565.21      582.36     12.58 o 
  10   0   3      597.13      558.83     25.06 o 
  11   0   3      161.13      174.81     13.99 o 
 -10   1   3      728.80      810.52     17.00 o 
  -9   1   3     2219.64     2227.70     35.30 o 
  -8   1   3        0.93        6.06      1.96 o 
  -7   1   3     3243.13     3202.22     46.45 o 
  -6   1   3     4427.79     4370.99     48.97 o 
  -5   1   3      441.36      460.99      6.83 o 
  -4   1   3     6888.17     6410.42     85.26 o 
  -3   1   3    12164.18    12204.29    158.74 o 
  -2   1   3      372.31      373.66      4.63 o 
  -1   1   3     6970.70     7307.55     61.38 o 
   0   1   3        8.88       17.42      0.80 o 
   1   1   3     9538.63     9728.35     73.27 o 
   2   1   3     6946.44     7199.79     68.11 o 
   3   1   3    18838.00    18653.96    254.40 o 
   4   1   3     2051.51     1913.24     22.18 o 
   5   1   3      163.53      187.11      4.96 o 
   6   1   3     1622.22     1598.85     21.76 o 
   7   1   3     1082.65     1064.77     20.18 o 
   8   1   3     1350.07     1353.98     21.16 o 
   9   1   3     2387.88     2485.85     30.96 o 
  10   1   3       27.05       32.35      3.32 o 
  11   1   3      983.75     1042.48     38.46 o 
 -10   2   3     2043.14     2075.63     33.61 o 
  -9   2   3     1411.50     1403.75     24.10 o 
  -8   2   3     2019.37     1987.01     31.02 o 
  -7   2   3     2079.07     2031.84     31.00 o 
  -6   2   3     2325.20     2357.79     31.32 o 
  -5   2   3     3960.86     3925.60     40.34 o 
  -4   2   3     5276.11     5053.30     55.08 o 
  -3   2   3     1229.01     1263.33     16.37 o 
  -2   2   3     5833.13     5653.23     67.71 o 
  -1   2   3      184.02      217.37      2.92 o 
   0   2   3     9771.09     9791.44     87.43 o 
   1   2   3    10071.47    10003.46     88.20 o 
   2   2   3      258.03      334.57      5.42 o 
   3   2   3    11479.73    11297.86    109.01 o 
   4   2   3      696.66      908.21     16.00 o 
   5   2   3     1278.94     1171.28     16.61 o 
   6   2   3     1873.81     1862.98     24.71 o 
   7   2   3       19.82       28.52      3.70 o 
   8   2   3     3023.00     2959.49     41.94 o 
   9   2   3     1457.54     1473.37     20.85 o 
  10   2   3      334.62      339.62      9.25 o 
  11   2   3     1725.97     1807.97     27.95 o 
 -10   3   3     2245.03     2311.05     66.43 o 
  -9   3   3       50.77       50.93      7.06 o 
  -8   3   3     3445.60     3417.47     49.15 o 
  -7   3   3     2749.82     2757.95     39.98 o 
  -6   3   3        5.91        6.84      1.05 o 
  -5   3   3     2800.34     2833.90     32.38 o 
  -4   3   3       83.94       76.97      2.37 o 
  -3   3   3     5495.11     5319.06     51.90 o 
  -2   3   3     1478.54     1327.47     12.92 o 
  -1   3   3     2416.29     2525.60     20.96 o 
   0   3   3     6482.42     6298.11     52.80 o 
   1   3   3      197.72      188.34      3.21 o 
   2   3   3      741.20      696.03     11.12 o 
   3   3   3     2941.88     2762.71     32.44 o 
   4   3   3      115.36      110.23      2.75 o 
   5   3   3     5595.91     5444.90     63.17 o 
   6   3   3     1904.15     1852.74     25.73 o 
   7   3   3     1522.40     1536.39     24.36 o 
   8   3   3     2318.77     2359.69     35.04 o 
   9   3   3      184.25      190.05      7.74 o 
  10   3   3     1230.19     1265.87     21.47 o 
  11   3   3      697.63      730.24     17.94 o 
 -10   4   3      681.78      726.65     27.97 o 
  -9   4   3      740.05      756.95     27.97 o 
  -8   4   3     3334.95     3274.32     93.82 o 
  -7   4   3      123.71      134.66      4.81 o 
  -6   4   3     3091.03     3075.54     35.47 o 
  -5   4   3     2005.10     2052.45     24.37 o 
  -4   4   3      640.50      647.94      8.24 o 
  -3   4   3     7282.31     7160.46     63.67 o 
  -2   4   3     4724.79     5075.58     45.62 o 
  -1   4   3     4041.30     4061.35     34.85 o 
   0   4   3     5582.85     5508.26     56.36 o 
   1   4   3     1046.67      985.66     10.68 o 
   2   4   3     9754.50     9109.04    136.83 o 
   3   4   3      453.10      457.92      8.71 o 
   4   4   3     2415.84     2317.91     27.65 o 
   5   4   3     9003.69     9028.99    111.07 o 
   6   4   3       36.98       39.15      2.49 o 
   7   4   3     2568.88     2518.24     36.45 o 
   8   4   3      646.80      704.44     20.86 o 
   9   4   3      218.11      227.08      9.71 o 
  10   4   3     1152.56     1177.52     24.22 o 
  -9   5   3     1842.66     1846.05     55.94 o 
  -8   5   3      446.26      457.43     19.81 o 
  -7   5   3     1140.24     1133.38     36.71 o 
  -6   5   3     6672.94     6684.02     73.30 o 
  -5   5   3      130.42      132.87      3.61 o 
  -4   5   3     4725.40     4731.28     47.12 o 
  -3   5   3     5120.70     5246.65     47.41 o 
  -2   5   3      572.58      569.09      7.03 o 
  -1   5   3     3521.63     3515.89     33.52 o 
   0   5   3        9.91       14.24      1.09 o 
   1   5   3     6184.57     6062.81     60.34 o 
   2   5   3     8198.63     8072.60     72.67 o 
   3   5   3      651.53      647.85     11.91 o 
   4   5   3     5936.13     5664.10     73.63 o 
   5   5   3     4761.24     4895.34     68.92 o 
   6   5   3     1326.05     1327.32     24.24 o 
   7   5   3     2433.45     2436.23     34.52 o 
   8   5   3       20.14       15.32      2.17 o 
   9   5   3     1893.80     1850.73     45.06 o 
  10   5   3      483.15      493.54     14.68 o 
  -9   6   3     1319.24     1248.76     41.96 o 
  -8   6   3       34.28       29.14      5.83 o 
  -7   6   3     3188.44     3065.09     85.66 o 
  -6   6   3     2456.75     2520.03     52.57 o 
  -5   6   3      835.60      849.84     12.05 o 
  -4   6   3     3117.85     3084.21     31.88 o 
  -3   6   3        4.40        9.69      1.16 o 
  -2   6   3     5557.36     5633.65     52.83 o 
  -1   6   3     4719.58     5097.19     48.13 o 
   0   6   3     3383.20     3470.36     33.74 o 
   1   6   3     8553.80     8357.83     77.00 o 
   2   6   3      183.38      146.75      4.52 o 
   3   6   3     1992.33     1874.27     40.58 o 
   4   6   3     1918.47     1795.86     39.32 o 
   5   6   3       98.40       97.52      8.29 o 
   6   6   3     2955.98     2971.60     41.28 o 
   7   6   3      320.84      308.96      8.41 o 
   8   6   3     1095.47     1103.04     18.90 o 
   9   6   3     1424.53     1480.69     24.39 o 
  10   6   3        0.53       -1.09      2.18 o 
  -9   7   3      526.59      521.53     24.47 o 
  -8   7   3     1266.98     1221.96     41.96 o 
  -7   7   3     1756.28     1765.63     54.78 o 
  -6   7   3       33.96       32.53      4.73 o 
  -5   7   3     3043.94     3085.91     48.48 o 
  -4   7   3      142.20      145.13      6.05 o 
  -3   7   3      505.60      508.62      8.91 o 
  -2   7   3     2469.03     2466.81     26.76 o 
  -1   7   3      119.89      121.57      3.50 o 
   0   7   3     4731.91     4993.07     50.74 o 
   1   7   3     4598.12     4579.10     46.93 o 
   2   7   3        3.76        8.27      2.23 o 
   3   7   3     4477.47     4457.42     56.92 o 
   4   7   3      403.92      429.01     12.19 o 
   5   7   3     1922.36     1982.97     34.85 o 
   6   7   3     1196.29     1189.87     23.88 o 
   7   7   3       35.10       32.78      3.67 o 
   8   7   3     1663.63     1702.48     26.66 o 
   9   7   3      219.17      224.27     12.51 o 
  -8   8   3     1466.65     1475.44     50.11 o 
  -7   8   3     1027.00      998.19     37.29 o 
  -6   8   3      236.21      237.17     15.15 o 
  -5   8   3     1254.94     1274.60     24.17 o 
  -4   8   3      392.14      403.91      7.83 o 
  -3   8   3     7649.17     7657.49     94.48 o 
  -2   8   3     1215.63     1267.32     16.99 o 
  -1   8   3      936.04      962.71     12.82 o 
   0   8   3     3229.51     3143.45     33.87 o 
   1   8   3      244.02      234.43      5.74 o 
   2   8   3     2590.77     2625.76     31.22 o 
   3   8   3     1606.25     1637.87     24.66 o 
   4   8   3      545.01      526.19     13.92 o 
   5   8   3     3158.36     3203.23     61.66 o 
   6   8   3      159.60      149.50      9.61 o 
   7   8   3       96.66      103.85      6.27 o 
   8   8   3     1564.25     1584.68     26.00 o 
  -7   9   3      153.44      154.42     13.40 o 
  -6   9   3     2072.36     1986.48     62.93 o 
  -5   9   3     1125.46     1129.74     26.55 o 
  -4   9   3     1330.27     1322.79     21.93 o 
  -3   9   3     3459.89     3407.82     50.30 o 
  -2   9   3       21.47       20.55      4.84 o 
  -1   9   3     2353.72     2418.52     32.55 o 
   0   9   3      115.59      118.22      4.34 o 
   1   9   3      541.83      529.37     10.26 o 
   2   9   3     3596.04     3553.55     44.81 o 
   3   9   3      289.12      299.33      8.97 o 
   4   9   3     1502.64     1512.51     34.49 o 
   5   9   3     1119.08     1183.17     29.18 o 
   6   9   3      145.43      138.75      9.06 o 
   7   9   3     1857.04     1911.11     34.63 o 
  -6  10   3     1061.21     1055.88     41.37 o 
  -5  10   3      161.32      162.71      9.37 o 
  -4  10   3     1616.40     1593.07     26.20 o 
  -3  10   3      146.99      137.11      8.28 o 
  -2  10   3      857.13      844.80     23.31 o 
  -1  10   3     3095.16     3023.40     55.36 o 
   0  10   3        4.09        6.56      2.24 o 
   1  10   3     2289.75     2258.69     31.10 o 
   2  10   3      417.65      433.33      9.14 o 
   3  10   3      449.78      453.61     12.19 o 
   4  10   3     1765.80     1766.71     39.57 o 
   5  10   3       98.10       93.51      7.83 o 
   6  10   3      979.67     1026.88     37.80 o 
  -5  11   3      930.71      909.81     24.88 o 
  -4  11   3      625.80      671.68     15.62 o 
  -3  11   3      214.70      197.39      8.39 o 
  -2  11   3     1181.66     1183.77     25.92 o 
  -1  11   3      345.28      346.66     11.74 o 
   0  11   3     1240.67     1193.66     26.16 o 
   1  11   3     1523.12     1603.45     26.52 o 
   2  11   3        0.06       -1.71      1.71 o 
   3  11   3      831.39      847.66     19.46 o 
   4  11   3      349.37      379.25     15.18 o 
   5  11   3      146.31      179.75      8.83 o 
  -2  12   3      823.80      807.91     20.32 o 
  -1  12   3        0.17       -3.66      4.95 o 
   0  12   3      710.28      714.28     23.02 o 
   1  12   3      686.06      676.02     17.42 o 
   2  12   3      158.28      177.95      9.04 o 
  -1  -9   4       80.83       73.91      5.77 o 
   0  -9   4      908.00      851.28     21.01 o 
   1  -9   4        4.23        5.50      2.42 o 
   2  -9   4      191.38      178.60      8.81 o 
   3  -9   4      639.38      672.53     28.84 o 
  -4  -8   4       70.75       73.97      4.75 o 
  -3  -8   4      697.80      687.56     13.93 o 
  -2  -8   4      145.16      147.68      5.38 o 
  -1  -8   4      171.30      150.24      7.80 o 
   0  -8   4     1111.61     1010.40     23.06 o 
   1  -8   4        1.29        0.58      4.08 o 
   2  -8   4      623.17      589.36     15.93 o 
   3  -8   4      750.48      722.66     17.50 o 
   4  -8   4      173.78      168.57     10.36 o 
   5  -8   4      622.00      663.26     20.82 o 
   6  -8   4      107.66       93.23     12.82 o 
  -5  -7   4      371.62      365.13     19.28 o 
  -4  -7   4      463.49      432.79     10.48 o 
  -3  -7   4      898.44      885.85     15.82 o 
  -2  -7   4        6.88        4.24      1.65 o 
  -1  -7   4     1413.86     1426.88     25.48 o 
   0  -7   4      622.78      612.81     13.00 o 
   1  -7   4      591.74      585.23     15.44 o 
   2  -7   4     1668.77     1728.26     29.38 o 
   3  -7   4      302.23      305.28      8.72 o 
   4  -7   4     1287.30     1351.00     31.69 o 
   5  -7   4      977.11     1024.81     26.38 o 
   7  -7   4      747.56      782.01     33.80 o 
  -6  -6   4     1461.43     1375.07     27.05 o 
  -5  -6   4       52.53       53.55      6.72 o 
  -4  -6   4     1720.44     1660.85     27.17 o 
  -3  -6   4      305.25      315.80      6.12 o 
  -2  -6   4      413.96      387.03      7.12 o 
  -1  -6   4     4461.60     4353.36     46.13 o 
   0  -6   4      554.47      545.66      9.23 o 
   1  -6   4      348.29      377.56      6.77 o 
   2  -6   4      484.31      487.69     11.76 o 
   3  -6   4      297.18      318.60      8.51 o 
   4  -6   4     1420.23     1478.93     32.77 o 
   5  -6   4        3.75        0.58      5.24 o 
   6  -6   4     1300.97     1290.13     45.45 o 
   7  -6   4      836.36      829.21     33.80 o 
   8  -6   4      457.20      432.38     23.31 o 
  -7  -5   4     1370.71     1342.89     32.48 o 
  -6  -5   4       31.16       31.79      3.92 o 
  -5  -5   4     1643.82     1597.28     30.20 o 
  -4  -5   4      804.18      791.82     22.20 o 
  -3  -5   4        1.29       -0.01      1.13 o 
  -2  -5   4     1457.79     1463.93     17.43 o 
  -1  -5   4      397.71      392.57      6.87 o 
   0  -5   4       71.25       71.52      2.71 o 
   1  -5   4     1471.06     1484.13     15.74 o 
   2  -5   4       87.32       88.28      2.87 o 
   3  -5   4     1815.75     1844.00     31.46 o 
   4  -5   4      586.69      574.75     14.21 o 
   5  -5   4      683.44      661.38     27.39 o 
   6  -5   4     1751.43     1752.23     55.36 o 
   7  -5   4       59.98       54.78      8.74 o 
   8  -5   4     1965.90     1904.32     59.44 o 
   9  -5   4      248.26      281.45     17.48 o 
  -8  -4   4      835.39      791.47     21.05 o 
  -7  -4   4      584.36      602.71     16.99 o 
  -6  -4   4        6.31        2.62      1.89 o 
  -5  -4   4     2537.06     2461.83     39.46 o 
  -4  -4   4      283.71      277.92      7.15 o 
  -3  -4   4      943.04      921.56     11.95 o 
  -2  -4   4     2757.34     2738.78     27.22 o 
  -1  -4   4       11.51       12.04      1.29 o 
   0  -4   4     1702.42     1764.17     17.46 o 
   1  -4   4     1016.66     1059.01     10.64 o 
   2  -4   4     1742.62     1763.59     19.04 o 
   3  -4   4     4189.53     4170.54     51.04 o 
   4  -4   4      714.67      797.53     22.99 o 
   5  -4   4     1016.78     1026.54     26.63 o 
   6  -4   4      820.66      842.61     30.88 o 
   7  -4   4      372.57      389.84     19.23 o 
   8  -4   4     1864.45     1837.89     55.94 o 
   9  -4   4      118.25       89.16      9.32 o 
  -8  -3   4     2169.55     2081.49     35.98 o 
  -7  -3   4       29.78       28.58      3.51 o 
  -6  -3   4     1795.31     1762.57     30.33 o 
  -5  -3   4     2784.33     2738.27     42.26 o 
  -4  -3   4      117.19      118.88      3.52 o 
  -3  -3   4     2103.49     2059.72     23.08 o 
  -2  -3   4     1001.99     1048.25     11.83 o 
  -1  -3   4     1709.36     1746.67     17.99 o 
   0  -3   4     3682.81     3762.57     33.44 o 
   1  -3   4       38.12       48.17      2.26 o 
   2  -3   4     8031.15     7952.76     73.22 o 
   3  -3   4     3156.68     3160.79     29.02 o 
   4  -3   4     2393.65     2305.21     52.65 o 
   5  -3   4     3351.19     3177.50     64.26 o 
   6  -3   4       14.89       14.32      3.79 o 
   7  -3   4     2318.77     2316.88     65.85 o 
   8  -3   4      746.02      749.37     27.39 o 
   9  -3   4       36.45       37.88      6.41 o 
  10  -3   4     1227.63     1187.58     38.46 o 
  -9  -2   4     1805.05     1806.62     40.61 o 
  -8  -2   4     1221.94     1195.83     23.31 o 
  -7  -2   4      582.99      563.17     13.67 o 
  -6  -2   4     4813.02     4558.06     65.82 o 
  -5  -2   4      427.27      445.88     10.99 o 
  -4  -2   4     2149.45     2146.36     26.01 o 
  -3  -2   4     5280.87     5316.54     53.42 o 
  -2  -2   4     2388.41     2601.63     25.10 o 
  -1  -2   4     6216.09     6227.43     53.22 o 
   0  -2   4      829.59      851.42      8.54 o 
   1  -2   4     3795.37     3686.86     32.26 o 
   2  -2   4     4112.55     3897.89     33.60 o 
   3  -2   4      319.75      337.57      6.21 o 
   4  -2   4     5220.22     5181.17     52.66 o 
   5  -2   4     2862.73     2890.89     37.92 o 
   6  -2   4      935.58      931.60     20.50 o 
   7  -2   4     2181.48     2210.21     37.74 o 
   8  -2   4       30.62       28.58      5.24 o 
   9  -2   4      905.48      902.78     26.51 o 
  10  -2   4      450.05      442.13     14.14 o 
  -9  -1   4     2324.42     2224.32     37.11 o 
  -8  -1   4       17.63       20.15      2.99 o 
  -7  -1   4     1462.14     1393.41     24.77 o 
  -6  -1   4     1247.91     1234.32     21.97 o 
  -5  -1   4      830.29      796.78     15.58 o 
  -4  -1   4     3246.48     3155.61     32.65 o 
  -3  -1   4     3392.31     3610.74     36.78 o 
  -2  -1   4     2128.21     2043.40     19.82 o 
  -1  -1   4     4353.79     4463.15     36.04 o 
   0  -1   4      173.00      182.26      2.98 o 
   1  -1   4     7103.72     6961.17     55.18 o 
   2  -1   4      543.30      559.48      6.42 o 
   3  -1   4     4690.25     4638.35     40.39 o 
   4  -1   4     1823.37     1623.32     19.26 o 
   5  -1   4       59.44       68.21      2.65 o 
   6  -1   4     3004.69     3113.44     51.27 o 
   7  -1   4      729.17      724.76     15.53 o 
   8  -1   4      644.83      630.93     16.38 o 
   9  -1   4     1212.49     1238.86     42.54 o 
  10  -1   4      130.27      136.94     12.82 o 
  11  -1   4      946.03     1029.08     40.21 o 
  -9   0   4      991.20      959.89     19.49 o 
  -8   0   4      491.80      471.21     11.87 o 
  -7   0   4     3866.88     3758.96     54.94 o 
  -6   0   4      636.11      625.92     13.11 o 
  -5   0   4     4263.79     4133.65     58.32 o 
  -4   0   4     2230.34     2169.05     27.51 o 
  -3   0   4      124.05      114.24      3.79 o 
  -2   0   4     6306.41     6238.75     49.57 o 
  -1   0   4     3867.73     4169.42     32.11 o 
   0   0   4     9359.00     9593.73     75.03 o 
   1   0   4     5084.42     5100.09     40.92 o 
   2   0   4       38.45       46.60      1.26 o 
   3   0   4     1176.97     1083.06     13.29 o 
   4   0   4      603.47      631.03      8.12 o 
   5   0   4     1321.49     1222.33     14.76 o 
   6   0   4     4339.23     4304.90    101.66 o 
   7   0   4       11.37        9.38      2.05 o 
   8   0   4     2266.02     2227.97     71.20 o 
   9   0   4      856.96      863.27     21.65 o 
  10   0   4      227.69      228.42     15.73 o 
  11   0   4     1723.13     1743.49     57.11 o 
  -9   1   4       39.60       49.24      4.01 o 
  -8   1   4     2181.82     2020.45     32.60 o 
  -7   1   4     3529.44     3533.61     51.45 o 
  -6   1   4     1632.92     1556.69     25.32 o 
  -5   1   4     5246.68     4976.83     68.56 o 
  -4   1   4       28.84       33.88      1.88 o 
  -3   1   4     7020.86     6974.51     78.31 o 
  -2   1   4     2610.50     2600.15     25.29 o 
  -1   1   4      857.90      901.35      8.27 o 
   0   1   4     9111.76     9129.36     68.47 o 
   1   1   4        5.42        9.93      0.63 o 
   2   1   4     8583.04     8278.12     71.58 o 
   3   1   4     9487.86     9256.09     87.64 o 
   4   1   4      191.93      177.66      3.36 o 
   5   1   4     6372.10     6451.79     76.95 o 
   6   1   4     1905.59     1989.12     32.48 o 
   7   1   4      957.56      998.01     22.84 o 
   8   1   4     3638.05     3610.28     55.95 o 
   9   1   4        8.61        9.02      2.45 o 
  10   1   4     1808.12     1840.61     31.45 o 
  11   1   4      387.32      373.52     21.56 o 
 -10   2   4      228.57      225.33      8.16 o 
  -9   2   4     1510.51     1531.90     26.44 o 
  -8   2   4     4303.85     4141.11     59.58 o 
  -7   2   4      208.74      212.16      6.71 o 
  -6   2   4     1972.89     1942.99     29.98 o 
  -5   2   4     3256.98     3343.76     47.37 o 
  -4   2   4      476.66      462.13     10.86 o 
  -3   2   4     7332.06     7276.90     83.11 o 
  -2   2   4       91.34      119.21      2.16 o 
  -1   2   4     7133.24     7179.48     60.17 o 
   0   2   4     5996.99     6035.10     50.82 o 
   1   2   4     2541.74     2458.32     20.54 o 
   2   2   4    15534.15    14957.22    177.89 o 
   3   2   4     2307.39     2397.26     26.43 o 
   4   2   4    14250.45    14237.36    234.50 o 
   5   2   4     4542.50     4625.51     54.38 o 
   6   2   4       28.96       31.20      2.78 o 
   7   2   4     2047.74     2037.90     30.45 o 
   8   2   4     1160.86     1218.84     21.15 o 
   9   2   4     1009.96     1041.46     25.09 o 
  10   2   4     1438.68     1495.79     43.23 o 
  11   2   4       69.68       66.90      5.58 o 
  -9   3   4     2588.97     2682.89     41.15 o 
  -8   3   4      269.19      292.21      8.40 o 
  -7   3   4     1959.98     2030.78     31.40 o 
  -6   3   4     4374.04     4308.37     59.94 o 
  -5   3   4       91.09       94.42      2.85 o 
  -4   3   4     6390.51     6302.41     61.75 o 
  -3   3   4     4395.25     4482.12     44.28 o 
  -2   3   4     7459.75     7744.14     68.66 o 
  -1   3   4     2675.75     2489.50     22.00 o 
   0   3   4      849.95      934.78      9.23 o 
   1   3   4     3632.07     3570.82     35.96 o 
   2   3   4    10332.49    10132.31    125.45 o 
   3   3   4      163.99      154.98      3.89 o 
   4   3   4     5238.74     5154.11     84.25 o 
   5   3   4     3278.92     3533.59     45.71 o 
   6   3   4     1749.28     1670.65     25.39 o 
   7   3   4     2273.03     2264.34     33.41 o 
   8   3   4      109.16      110.60      5.34 o 
   9   3   4     2484.88     2501.73     49.42 o 
  10   3   4      670.64      671.63     16.26 o 
  11   3   4      693.65      762.62     16.02 o 
  -9   4   4     2373.16     2349.51     68.76 o 
  -8   4   4      122.16      113.35      5.15 o 
  -7   4   4     1488.35     1598.42     26.64 o 
  -6   4   4      713.03      719.87     13.40 o 
  -5   4   4      795.64      793.54     11.23 o 
  -4   4   4     3191.22     3129.50     31.94 o 
  -3   4   4       93.51      113.72      2.24 o 
  -2   4   4     5852.53     5673.48     50.97 o 
  -1   4   4    14381.97    14748.65    141.32 o 
   0   4   4     4583.88     4847.33     41.47 o 
   1   4   4    10063.86    10012.00     97.43 o 
   2   4   4     1967.52     2152.36     25.57 o 
   3   4   4     4474.98     4309.93     56.14 o 
   4   4   4     3099.94     3039.41     40.34 o 
   5   4   4      420.74      428.77     10.19 o 
   6   4   4     4656.96     4743.39     56.43 o 
   7   4   4      925.14      916.97     17.00 o 
   8   4   4     1974.08     1947.56     30.52 o 
   9   4   4      939.24      998.72     25.34 o 
  10   4   4       25.18       33.80      4.37 o 
  -9   5   4      749.88      725.48     28.55 o 
  -8   5   4     2166.66     2075.05     61.77 o 
  -7   5   4     2310.39     2432.60     49.37 o 
  -6   5   4       12.26       15.36      1.85 o 
  -5   5   4     5499.78     5483.03     60.59 o 
  -4   5   4      884.00      918.83     11.25 o 
  -3   5   4     1890.62     1919.77     18.77 o 
  -2   5   4     5777.38     5710.51     48.73 o 
  -1   5   4      349.58      364.61      4.89 o 
   0   5   4    12238.73    12417.11    131.39 o 
   1   5   4     6628.50     6727.52     62.25 o 
   2   5   4      292.69      252.64      4.60 o 
   3   5   4     7175.69     7047.81    102.44 o 
   4   5   4      271.45      279.26      6.97 o 
   5   5   4     2973.25     2938.54     39.66 o 
   6   5   4     2894.60     2753.05     37.87 o 
   7   5   4      108.31      127.35      6.90 o 
   8   5   4     2669.24     2674.39     57.98 o 
   9   5   4      153.40      164.25      9.26 o 
  10   5   4      711.47      752.10     18.17 o 
  -9   6   4      246.74      209.20     13.99 o 
  -8   6   4     1618.03     1624.03     51.86 o 
  -7   6   4     1078.02     1012.18     35.55 o 
  -6   6   4     1678.69     1645.26     27.25 o 
  -5   6   4     3566.12     3631.51     41.58 o 
  -4   6   4      442.20      457.29      7.01 o 
  -3   6   4     8551.61     8503.37     76.12 o 
  -2   6   4     3193.95     3317.93     30.98 o 
  -1   6   4     2125.08     2079.97     21.33 o 
   0   6   4     5576.37     5530.19     51.99 o 
   1   6   4       60.16       54.18      2.06 o 
   2   6   4    10986.01    10894.59    161.25 o 
   3   6   4     1402.09     1389.63     27.98 o 
   4   6   4      358.59      325.71      9.15 o 
   5   6   4     4320.87     4318.45     65.97 o 
   6   6   4      503.59      507.01     10.97 o 
   7   6   4     1201.68     1181.87     20.08 o 
   8   6   4      861.27      860.70     18.09 o 
   9   6   4      235.66      236.83      9.14 o 
  10   6   4     1797.60     1823.76     28.49 o 
  -8   7   4      400.72      412.56     20.40 o 
  -7   7   4       41.55       54.19      7.58 o 
  -6   7   4     4467.68     4409.92    144.81 o 
  -5   7   4      952.25      992.02     19.35 o 
  -4   7   4     3013.00     3024.07     34.21 o 
  -3   7   4      929.16      976.56     13.19 o 
  -2   7   4       73.54       71.83      2.68 o 
  -1   7   4     4584.95     4603.30     49.25 o 
   0   7   4       85.73       63.27      2.54 o 
   1   7   4     2006.39     1952.94     21.96 o 
   2   7   4     5630.59     5480.16     59.93 o 
   3   7   4       18.49       18.44      2.05 o 
   4   7   4     1915.75     1882.66     32.71 o 
   5   7   4     1118.17     1102.91     22.12 o 
   6   7   4      416.50      421.26     10.26 o 
   7   7   4     2786.44     2844.46     45.52 o 
   8   7   4        6.73        4.66      3.43 o 
   9   7   4      846.04      867.10     17.05 o 
  -8   8   4       48.58       48.95      8.16 o 
  -7   8   4      922.67      882.23     33.80 o 
  -6   8   4     1365.73     1396.52     91.20 o 
  -5   8   4      226.86      237.56      8.83 o 
  -4   8   4     1574.70     1586.82     22.72 o 
  -3   8   4      572.90      571.12     10.38 o 
  -2   8   4     3117.63     3122.73     36.19 o 
  -1   8   4     3592.43     3565.51     37.82 o 
   0   8   4       23.12       31.89      2.13 o 
   1   8   4     1817.52     1730.01     22.11 o 
   2   8   4     1736.04     1761.09     27.98 o 
   3   8   4      475.66      447.39      9.82 o 
   4   8   4     2927.35     2846.06     60.89 o 
   5   8   4        0.29       -0.58      3.20 o 
   6   8   4     2081.28     2134.80     44.45 o 
   7   8   4      743.74      754.11     17.38 o 
   8   8   4      279.71      260.86      9.82 o 
   9   8   4     1770.23     1847.12     48.11 o 
  -7   9   4     1454.08     1393.86     48.95 o 
  -6   9   4       40.89       49.53      8.16 o 
  -5   9   4     1874.80     1857.22     38.57 o 
  -4   9   4     1032.15     1017.69     17.72 o 
  -3   9   4       49.73       47.28      3.56 o 
  -2   9   4     8251.61     8238.37     89.53 o 
  -1   9   4      224.51      230.66      6.00 o 
   0   9   4     2181.70     2202.74     27.63 o 
   1   9   4     2461.79     2440.70     29.98 o 
   2   9   4       65.37       60.46      3.35 o 
   3   9   4     2130.44     2180.36     35.08 o 
   4   9   4      693.32      702.33     19.90 o 
   5   9   4      861.71      888.17     32.63 o 
   6   9   4     2006.36     2039.05     44.22 o 
   7   9   4       77.35       71.89      5.72 o 
   8   9   4      809.93      872.41     17.76 o 
  -6  10   4      897.50      931.76     37.88 o 
  -5  10   4     1784.58     1794.12     38.83 o 
  -4  10   4        3.33        1.23      2.18 o 
  -3  10   4     1492.93     1455.17     25.06 o 
  -2  10   4      906.83      895.43     20.37 o 
  -1  10   4        0.65       -2.95      2.95 o 
   0  10   4     1459.83     1458.58     24.11 o 
   1  10   4      865.55      870.89     14.84 o 
   2  10   4     1091.00     1090.85     17.19 o 
   3  10   4     2444.02     2484.93     40.08 o 
   4  10   4        3.28        3.50      3.30 o 
   5  10   4     1992.28     1964.38     50.11 o 
   6  10   4      742.93      701.60     21.79 o 
   7  10   4      416.93      439.13     16.88 o 
  -5  11   4     1009.37      985.06     45.16 o 
  -4  11   4       99.28      101.53      5.02 o 
  -3  11   4     1832.16     1778.04     34.73 o 
  -2  11   4      182.02      170.74      8.12 o 
  -1  11   4      564.17      558.92     30.59 o 
   0  11   4      623.67      659.66     15.53 o 
   1  11   4       98.61      104.12      5.59 o 
   2  11   4     2295.25     2321.70     31.80 o 
   3  11   4      135.83      147.07      9.94 o 
   4  11   4      240.19      259.04     12.28 o 
   5  11   4      689.14      669.50     21.38 o 
  -3  12   4      631.25      661.03     24.47 o 
  -2  12   4      233.23      243.11      9.94 o 
  -1  12   4      876.71      864.32     21.85 o 
   0  12   4      359.97      337.44     11.95 o 
   1  12   4      566.87      547.72     29.43 o 
   2  12   4      757.40      782.58     21.00 o 
   3  12   4       52.24       53.65      5.02 o 
  -2  -8   5      340.80      355.68      9.51 o 
  -1  -8   5      623.42      614.03     29.72 o 
   0  -8   5        2.93        1.30      2.16 o 
   1  -8   5      330.48      366.39     17.89 o 
   2  -8   5      378.21      373.84     12.32 o 
   3  -8   5      233.72      246.05      9.26 o 
   4  -8   5      838.17      848.44     32.63 o 
  -4  -7   5      716.79      774.81     18.59 o 
  -3  -7   5        0.82        4.45      2.10 o 
  -2  -7   5     1026.25     1009.39     15.95 o 
  -1  -7   5      180.36      180.74      5.82 o 
   0  -7   5       59.82       60.79      5.17 o 
   1  -7   5      883.84      859.27     19.01 o 
   2  -7   5        0.11       -1.17      2.61 o 
   3  -7   5     1053.32     1079.64     20.30 o 
   4  -7   5      653.69      682.70     20.98 o 
   5  -7   5      217.60      227.55     12.02 o 
   6  -7   5     1125.63     1139.79     44.87 o 
  -5  -6   5     1351.32     1367.88     26.92 o 
  -4  -6   5       47.13       48.79      3.77 o 
  -3  -6   5      342.01      335.30      8.62 o 
  -2  -6   5     1404.90     1423.63     20.49 o 
  -1  -6   5       13.47       11.60      2.45 o 
   0  -6   5     4253.85     4165.93     46.47 o 
   1  -6   5      103.30      100.72      4.77 o 
   2  -6   5     1396.85     1357.33     23.96 o 
   3  -6   5     1407.44     1425.52     24.48 o 
   4  -6   5       44.59       41.06      6.14 o 
   5  -6   5      757.14      769.77     33.21 o 
   6  -6   5      319.49      354.29     21.56 o 
   7  -6   5      591.19      542.51     26.80 o 
  -6  -5   5     1383.58     1321.68     37.51 o 
  -5  -5   5      595.06      580.57     14.75 o 
  -4  -5   5      449.48      414.89     10.77 o 
  -3  -5   5      803.62      783.24     11.61 o 
  -2  -5   5        8.09        9.88      2.47 o 
  -1  -5   5     1097.55     1069.74     17.96 o 
   0  -5   5     2225.20     2154.08     23.47 o 
   1  -5   5      179.85      182.94      4.69 o 
   2  -5   5     2118.27     2016.78     29.10 o 
   3  -5   5      780.82      767.11     14.92 o 
   4  -5   5     1006.65     1019.45     25.14 o 
   5  -5   5     1462.10     1438.14     48.95 o 
   6  -5   5       17.65        7.58      6.41 o 
   7  -5   5     1341.53     1344.91     46.62 o 
   8  -5   5      504.40      487.73     24.47 o 
  -7  -4   5      248.56      216.80      8.94 o 
  -6  -4   5     1408.27     1395.58     26.65 o 
  -5  -4   5      143.70      136.12     10.38 o 
  -4  -4   5     1452.14     1431.77     30.45 o 
  -3  -4   5     2286.53     2217.42     26.14 o 
  -2  -4   5      487.13      483.14      7.38 o 
  -1  -4   5     3923.22     3828.18     39.28 o 
   0  -4   5      553.63      529.72      7.18 o 
   1  -4   5      415.08      387.57      6.61 o 
   2  -4   5     2550.52     2528.11     26.67 o 
   3  -4   5      306.64      293.92      6.98 o 
   4  -4   5     3300.11     3352.37     59.47 o 
   5  -4   5      585.60      583.88     25.64 o 
   6  -4   5      435.11      467.34     22.14 o 
   7  -4   5     1508.89     1494.67     48.95 o 
   8  -4   5       65.27       59.44      8.74 o 
   9  -4   5      440.57      470.83     22.73 o 
  -8  -3   5        0.11        0.18      2.22 o 
  -7  -3   5     1206.79     1155.89     23.43 o 
  -6  -3   5      421.22      425.63     11.99 o 
  -5  -3   5      616.16      643.21     14.90 o 
  -4  -3   5     4886.46     4490.26     55.43 o 
  -3  -3   5     1682.79     1704.67     19.08 o 
  -2  -3   5     2403.43     2290.85     23.16 o 
  -1  -3   5     2298.22     2323.32     22.17 o 
   0  -3   5      483.17      490.16      6.23 o 
   1  -3   5     3892.16     3917.00     34.97 o 
   2  -3   5      703.01      698.60      9.12 o 
   3  -3   5     3310.53     3255.87     32.65 o 
   4  -3   5     2698.43     2726.04     43.70 o 
   5  -3   5       10.86       17.53      4.12 o 
   6  -3   5     1638.06     1613.80     35.44 o 
   7  -3   5      886.40      857.18     30.88 o 
   8  -3   5      325.49      312.92     16.90 o 
   9  -3   5     1005.09     1022.67     35.55 o 
  10  -3   5       15.77        4.66      5.24 o 
  -8  -2   5     1479.05     1430.89     38.53 o 
  -7  -2   5     2132.54     2029.94     34.40 o 
  -6  -2   5      296.73      295.36     12.65 o 
  -5  -2   5     3414.73     3245.41     48.84 o 
  -4  -2   5     1284.28     1289.71     19.16 o 
  -3  -2   5      692.97      730.87      8.75 o 
  -2  -2   5     5039.76     5026.16     46.54 o 
  -1  -2   5       73.28       74.09      2.41 o 
   0  -2   5     4872.89     5059.13     46.47 o 
   1  -2   5     1966.58     2001.94     18.88 o 
   2  -2   5      139.44      126.65      2.73 o 
   3  -2   5     6926.75     6648.36     52.61 o 
   4  -2   5      371.25      362.17      7.08 o 
   5  -2   5      892.24      832.84     17.59 o 
   6  -2   5     2913.54     2861.30     48.45 o 
   7  -2   5      112.34      121.27      7.38 o 
   8  -2   5     2068.52     2039.79     42.80 o 
   9  -2   5      647.20      639.47     18.58 o 
  10  -2   5      733.28      727.75     23.60 o 
  -9  -1   5       72.36       69.29      5.22 o 
  -8  -1   5     2918.00     2702.29     43.33 o 
  -7  -1   5      671.88      638.63     14.80 o 
  -6  -1   5      977.59      977.92     19.05 o 
  -5  -1   5     3205.30     3007.68     45.16 o 
  -4  -1   5       11.83       12.52      2.61 o 
  -3  -1   5     3709.96     3688.50     34.41 o 
  -2  -1   5      769.62      799.39      8.54 o 
  -1  -1   5     5810.91     6037.99     48.48 o 
   0  -1   5     6846.99     6831.45     54.59 o 
   1  -1   5      146.17      148.04      2.72 o 
   2  -1   5     4560.65     4578.69     37.52 o 
   3  -1   5     4247.08     4264.29     37.82 o 
   4  -1   5        1.96        4.37      1.13 o 
   5  -1   5     2309.11     2359.17     32.01 o 
   6  -1   5      222.86      234.86      6.31 o 
   7  -1   5     1919.50     1820.60     32.32 o 
   8  -1   5     2392.53     2374.20     47.53 o 
   9  -1   5        0.66       -0.29      2.47 o 
  10  -1   5     1345.59     1352.26     31.02 o 
  -9   0   5     1020.26     1004.25     20.74 o 
  -8   0   5     2292.00     2158.27     35.74 o 
  -7   0   5        1.07        2.40      1.77 o 
  -6   0   5     1370.35     1270.13     40.15 o 
  -5   0   5      242.56      249.62      7.51 o 
  -4   0   5     1311.45     1282.09     18.28 o 
  -3   0   5     2496.99     2600.78     23.79 o 
  -2   0   5       12.70       19.14      0.91 o 
  -1   0   5     4263.26     4161.96     32.45 o 
   0   0   5    10496.71    10794.91     81.19 o 
   1   0   5     1033.23     1042.98      9.46 o 
   2   0   5     7157.61     7074.63     56.58 o 
   3   0   5        2.73       11.13      2.52 o 
   4   0   5     4548.59     4358.25     46.61 o 
   5   0   5     7116.53     7294.08    114.04 o 
   6   0   5       70.50       75.84      4.37 o 
   7   0   5     3193.77     3156.67     42.18 o 
   8   0   5      463.64      471.50     13.43 o 
   9   0   5      834.80      763.94     30.88 o 
  10   0   5      769.15      792.49     33.21 o 
  11   0   5       14.07       18.06      6.99 o 
  -9   1   5     1467.27     1494.28     27.84 o 
  -8   1   5      291.74      297.48      9.30 o 
  -7   1   5      159.86      187.36     10.09 o 
  -6   1   5     7589.44     7482.42    101.91 o 
  -5   1   5      961.73     1007.05     18.14 o 
  -4   1   5     8357.44     8270.70     99.43 o 
  -3   1   5     2583.22     2740.76     30.61 o 
  -2   1   5     2040.52     2047.39     18.32 o 
  -1   1   5     4925.92     4943.67     39.74 o 
   0   1   5       10.82       19.73      1.99 o 
   1   1   5     5601.15     5655.77     43.34 o 
   2   1   5     5095.88     5178.45     40.19 o 
   3   1   5     3322.68     3239.74     32.86 o 
   4   1   5     2784.24     2645.24     32.43 o 
   5   1   5     4770.05     4936.08     80.87 o 
   6   1   5     3140.39     3143.39     49.46 o 
   7   1   5     2953.78     3029.20     48.60 o 
   8   1   5      205.57      237.51      9.52 o 
   9   1   5     2309.00     2363.18     46.60 o 
  10   1   5      383.45      342.05     19.81 o 
  11   1   5     1011.46     1057.63     41.37 o 
  -9   2   5      974.56      950.59     19.17 o 
  -8   2   5      672.28      648.44     19.12 o 
  -7   2   5     1917.61     2012.24     32.13 o 
  -6   2   5      115.50      106.14      5.89 o 
  -5   2   5     3046.07     2986.81     43.45 o 
  -4   2   5     5275.58     5152.31     60.64 o 
  -3   2   5        7.59        7.03      0.68 o 
  -2   2   5     6879.48     6902.98     58.57 o 
  -1   2   5     5828.40     6169.96     47.07 o 
   0   2   5     5793.88     6224.92     47.51 o 
   1   2   5    13058.34    13241.08     99.20 o 
   2   2   5     1296.72     1442.17     13.00 o 
   3   2   5     9021.37     8823.78     90.03 o 
   4   2   5     7199.03     7112.41     73.63 o 
   5   2   5     2639.96     2667.13     33.69 o 
   6   2   5     2460.73     2427.52     37.27 o 
   7   2   5      258.11      257.59      7.66 o 
   8   2   5     1982.64     1906.11     33.54 o 
   9   2   5     1402.76     1418.97     31.84 o 
  10   2   5       86.59      100.45      7.38 o 
  11   2   5     1848.56     1955.60     62.93 o 
  -9   3   5      139.88      136.90      7.29 o 
  -8   3   5     2434.10     2414.74     37.68 o 
  -7   3   5     2756.71     2884.58     43.02 o 
  -6   3   5      371.37      335.05      8.62 o 
  -5   3   5     1700.52     1711.77     26.71 o 
  -4   3   5      769.68      784.11      9.60 o 
  -3   3   5     4061.17     4089.06     37.45 o 
  -2   3   5     8486.12     8508.01     75.67 o 
  -1   3   5     3845.20     4148.27     35.90 o 
   0   3   5    14682.06    14829.14    123.04 o 
   1   3   5     3495.80     3503.41     32.44 o 
   2   3   5      955.12      947.25      9.82 o 
   3   3   5     6103.56     6099.19     68.62 o 
   4   3   5      393.73      405.00      7.04 o 
   5   3   5     4506.81     4765.89     83.56 o 
   6   3   5      464.76      430.14      7.16 o 
   7   3   5      491.39      541.52     11.97 o 
   8   3   5     2602.61     2590.11     50.00 o 
   9   3   5      296.81      308.80     12.34 o 
  10   3   5     1275.50     1376.07     32.30 o 
  11   3   5      916.74      939.56     20.94 o 
  -9   4   5      196.48      180.65      7.16 o 
  -8   4   5     2653.93     2732.14     41.51 o 
  -7   4   5      912.19      839.81     16.06 o 
  -6   4   5     1623.96     1626.61     30.02 o 
  -5   4   5     2316.24     2206.76     29.18 o 
  -4   4   5      362.73      363.74      5.64 o 
  -3   4   5     5731.44     5647.83     51.05 o 
  -2   4   5     1834.63     1864.69     16.52 o 
  -1   4   5     3753.54     3859.06     33.59 o 
   0   4   5     4763.21     4562.60     39.35 o 
   1   4   5       45.18       54.70      2.33 o 
   2   4   5     4137.02     4164.48     42.18 o 
   3   4   5     1428.82     1398.54     18.70 o 
   4   4   5      461.76      455.89      8.37 o 
   5   4   5     3538.21     3530.11     55.08 o 
   6   4   5      149.13      152.93      5.65 o 
   7   4   5     2148.72     2170.49     28.56 o 
   8   4   5     1202.27     1174.74     27.57 o 
   9   4   5      395.31      415.75     14.82 o 
  10   4   5     1750.62     1861.50     40.96 o 
  -9   5   5      600.89      633.41     26.80 o 
  -8   5   5      857.24      946.14     45.45 o 
  -7   5   5      164.11      189.28      6.89 o 
  -6   5   5     3440.66     3572.56     50.77 o 
  -5   5   5      407.91      406.40      8.15 o 
  -4   5   5     3644.09     3591.98     36.87 o 
  -3   5   5     5076.88     5096.14     46.51 o 
  -2   5   5      154.48      155.10      2.99 o 
  -1   5   5     5675.36     5621.83     48.36 o 
   0   5   5     2115.08     2015.06     17.93 o 
   1   5   5     1925.19     1866.95     19.68 o 
   2   5   5     4958.95     4804.67     49.06 o 
   3   5   5       12.16       10.63      1.41 o 
   4   5   5     5326.97     5446.06     68.97 o 
   5   5   5     1458.21     1438.38     22.01 o 
   6   5   5      640.76      615.43     11.12 o 
   7   5   5     3363.31     3310.69     46.71 o 
   8   5   5       10.44        5.87      2.62 o 
   9   5   5     1612.19     1634.49     36.66 o 
  10   5   5      996.73     1091.77     29.43 o 
  -8   6   5       85.74       81.58      9.32 o 
  -7   6   5     1777.68     1810.50     56.52 o 
  -6   6   5     1445.92     1566.24     24.97 o 
  -5   6   5     1028.49     1065.54     16.27 o 
  -4   6   5     4668.03     4632.85     46.88 o 
  -3   6   5      170.65      161.47      3.33 o 
  -2   6   5     4683.00     4826.78     42.11 o 
  -1   6   5     3554.14     3696.87     33.01 o 
   0   6   5      649.66      712.71      9.10 o 
   1   6   5     3484.73     3318.81     34.56 o 
   2   6   5      867.64      873.42     10.46 o 
   3   6   5     2589.46     2593.05     31.07 o 
   4   6   5     3114.03     3035.95     47.93 o 
   5   6   5        0.29        2.45      2.27 o 
   6   6   5     3356.13     3338.33     50.86 o 
   7   6   5     1699.23     1618.78     28.22 o 
   8   6   5     1369.85     1344.34     21.29 o 
   9   6   5     2107.48     2174.39     37.71 o 
  10   6   5       68.65       67.26     12.83 o 
  -8   7   5      599.02      564.07     25.64 o 
  -7   7   5     1452.02     1373.46     46.03 o 
  -6   7   5       96.89       80.41      8.74 o 
  -5   7   5     4822.88     4686.30     51.54 o 
  -4   7   5     1254.27     1255.36     13.59 o 
  -3   7   5      636.93      597.60      7.93 o 
  -2   7   5     3801.75     3723.50     39.06 o 
  -1   7   5      218.58      207.81      4.35 o 
   0   7   5     3677.01     3741.69     39.01 o 
   1   7   5     5691.79     5886.76     59.33 o 
   2   7   5       49.76       47.89      2.47 o 
   3   7   5     4389.41     4377.71     55.99 o 
   4   7   5       46.10       38.86      3.62 o 
   5   7   5      751.37      747.04     16.86 o 
   6   7   5     2481.77     2453.06     43.58 o 
   7   7   5        3.49        5.08      5.59 o 
   8   7   5     2334.15     2349.56     39.58 o 
   9   7   5      519.93      529.53     18.58 o 
  -8   8   5     1807.56     1760.97     58.27 o 
  -7   8   5     1240.72     1138.05     41.37 o 
  -6   8   5      513.85      494.14     23.31 o 
  -5   8   5     1958.30     2027.63     34.73 o 
  -4   8   5      158.70      168.63      6.08 o 
  -3   8   5     3125.66     3212.83     37.03 o 
  -2   8   5      547.32      546.62      9.22 o 
  -1   8   5        8.53       13.66      1.61 o 
   0   8   5     1749.79     1690.29     20.04 o 
   1   8   5     1727.52     1765.78     22.47 o 
   2   8   5      998.09     1033.43     14.46 o 
   3   8   5     3738.72     3725.04     55.17 o 
   4   8   5       14.59       20.48      3.21 o 
   5   8   5     2857.51     2873.69     55.92 o 
   6   8   5      575.61      541.64     16.89 o 
   7   8   5      800.76      802.08     18.16 o 
   8   8   5      726.62      755.17     19.51 o 
   9   8   5        9.95        9.56      3.25 o 
  -7   9   5       21.37       21.56      6.99 o 
  -6   9   5     1605.74     1532.54     51.86 o 
  -5   9   5     1580.68     1587.55     34.09 o 
  -4   9   5       17.33       19.21      2.61 o 
  -3   9   5     2500.63     2437.43     33.84 o 
  -2   9   5     1907.61     1933.77     24.35 o 
  -1   9   5     3413.05     3411.93     43.89 o 
   0   9   5      709.64      721.14     11.73 o 
   1   9   5       83.78       68.09      3.36 o 
   2   9   5     2324.53     2377.03     31.27 o 
   3   9   5      576.07      568.66     13.06 o 
   4   9   5      702.72      718.38     20.32 o 
   5   9   5     1487.54     1515.43     39.92 o 
   6   9   5      229.84      228.37     11.13 o 
   7   9   5     1551.76     1531.50     29.36 o 
   8   9   5       74.01      102.20      7.88 o 
  -6  10   5     1415.20     1322.18     47.78 o 
  -5  10   5      159.32      151.02      8.68 o 
  -4  10   5      369.35      391.52      9.41 o 
  -3  10   5     2154.20     2175.29     45.05 o 
  -2  10   5      275.52      260.74     11.07 o 
  -1  10   5     2665.25     2591.35     38.69 o 
   0  10   5      384.64      353.53     10.76 o 
   1  10   5      900.60      914.35     15.31 o 
   2  10   5      602.93      587.50     11.00 o 
   3  10   5      420.12      430.33     11.54 o 
   4  10   5     1308.99     1332.57     34.38 o 
   5  10   5      384.58      398.94     15.00 o 
   6  10   5     1071.55     1095.35     35.55 o 
   7  10   5      907.74      930.64     21.64 o 
  -5  11   5      577.23      548.14     17.91 o 
  -4  11   5      563.42      558.87     15.73 o 
  -3  11   5       22.57       13.75      4.37 o 
  -2  11   5      964.68      934.05     21.61 o 
  -1  11   5      604.89      608.53     16.27 o 
   0  11   5      178.91      176.99      6.71 o 
   1  11   5     2282.77     2286.77     35.28 o 
   2  11   5      129.75      109.67      8.41 o 
   3  11   5     2083.01     2136.95     36.27 o 
   4  11   5      161.56      179.43     10.28 o 
   5  11   5       82.96       71.83      7.38 o 
  -3  12   5      362.57      348.00     13.11 o 
  -2  12   5     1165.89     1113.82     25.28 o 
  -1  12   5        2.73       -1.17      2.91 o 
   0  12   5      507.07      519.20     15.25 o 
   1  12   5      747.33      785.85     30.55 o 
   2  12   5      373.50      367.41      9.39 o 
   3  12   5     1072.71     1122.04     23.19 o 
  -2  -7   6        6.57        9.48      2.69 o 
  -1  -7   6      660.35      637.48     13.89 o 
   0  -7   6      419.69      375.47     10.18 o 
   1  -7   6        8.60        4.15      6.12 o 
   2  -7   6     1221.89     1134.14     25.22 o 
   3  -7   6      352.93      351.27     11.10 o 
   4  -7   6      530.43      510.32     18.32 o 
   5  -7   6      852.90      922.44     34.38 o 
  -4  -6   6      762.52      726.77     14.72 o 
  -3  -6   6      911.47      860.61     15.90 o 
  -2  -6   6      159.72      148.21      5.47 o 
  -1  -6   6     1623.32     1522.26     26.55 o 
   0  -6   6      159.31      154.84      5.75 o 
   1  -6   6     1299.79     1250.89     26.93 o 
   2  -6   6     1184.92     1192.15     25.63 o 
   3  -6   6      312.88      314.51      9.12 o 
   4  -6   6     1057.56     1139.95     29.04 o 
   5  -6   6      539.02      581.64     19.16 o 
   6  -6   6      511.31      514.54     27.39 o 
  -5  -5   6      651.01      599.18     15.63 o 
  -4  -5   6     1421.92     1387.96     27.42 o 
  -3  -5   6       58.26       54.51      2.77 o 
  -2  -5   6     1474.17     1386.49     18.56 o 
  -1  -5   6      684.28      662.49     10.57 o 
   0  -5   6      226.26      208.75      5.06 o 
   1  -5   6     3905.71     3850.17     42.92 o 
   2  -5   6       22.53       29.71      5.77 o 
   3  -5   6      924.97      942.73     17.97 o 
   4  -5   6      471.07      510.75     16.92 o 
   5  -5   6        2.01       -1.75      5.83 o 
   6  -5   6     1222.06     1260.42     46.62 o 
   7  -5   6      233.83      226.09     17.48 o 
   8  -5   6      403.53      389.84     22.73 o 
  -6  -4   6       30.96       28.54      4.04 o 
  -5  -4   6     1486.16     1453.12     27.46 o 
  -4  -4   6      112.31      113.23      6.31 o 
  -3  -4   6     1015.27      990.95     13.85 o 
  -2  -4   6     1536.46     1526.72     19.64 o 
  -1  -4   6       50.78       50.67      3.33 o 
   0  -4   6     1838.74     1835.69     22.73 o 
   1  -4   6      591.14      595.12      9.13 o 
   2  -4   6       12.17       12.60      1.74 o 
   3  -4   6     2770.70     2825.66     38.24 o 
   4  -4   6      175.02      188.81     10.04 o 
   5  -4   6      816.80      886.31     34.96 o 
   6  -4   6     1036.19     1182.91     42.54 o 
   7  -4   6       77.26       67.01      9.91 o 
   8  -4   6     1358.79     1254.59     44.29 o 
  -7  -3   6      244.73      232.69      9.19 o 
  -6  -3   6      545.43      503.34     15.55 o 
  -5  -3   6     1111.70     1099.97     21.83 o 
  -4  -3   6      244.32      210.64      7.74 o 
  -3  -3   6     2917.98     2801.61     32.03 o 
  -2  -3   6      926.93      923.32     11.16 o 
  -1  -3   6     1405.36     1368.41     14.30 o 
   0  -3   6     4529.93     4637.30     41.49 o 
   1  -3   6       14.04       15.01      1.93 o 
   2  -3   6     1614.64     1615.68     18.25 o 
   3  -3   6     1831.40     1828.42     19.86 o 
   4  -3   6      226.72      226.54      8.96 o 
   5  -3   6     2870.17     2964.86     85.08 o 
   6  -3   6        5.72        6.66      3.22 o 
   7  -3   6      634.22      627.59     26.80 o 
   8  -3   6     1610.15     1521.47     49.53 o 
   9  -3   6       17.14        9.91      5.83 o 
  -7  -2   6      174.76      151.47     12.35 o 
  -6  -2   6     2314.87     2192.76     36.46 o 
  -5  -2   6      272.03      254.65      8.93 o 
  -4  -2   6     1373.16     1336.37     20.17 o 
  -3  -2   6     3001.50     3009.13     33.73 o 
  -2  -2   6       30.39       34.58      1.74 o 
  -1  -2   6     2989.65     2973.00     29.14 o 
   0  -2   6     2159.55     2317.15     23.33 o 
   1  -2   6      958.42     1001.07     11.08 o 
   2  -2   6     3903.41     3862.59     34.25 o 
   3  -2   6      113.17       98.13      2.64 o 
   4  -2   6     3842.59     3791.90     43.32 o 
   5  -2   6     3749.42     3690.38     59.26 o 
   6  -2   6      192.57      185.89      9.48 o 
   7  -2   6     1957.88     1906.91     41.20 o 
   8  -2   6      157.27      140.39      8.79 o 
   9  -2   6      927.76      864.86     23.56 o 
  10  -2   6      791.77      777.77     32.34 o 
  -8  -1   6      112.17      116.77      6.48 o 
  -7  -1   6      760.12      778.94     17.49 o 
  -6  -1   6     1916.52     1898.85     32.10 o 
  -5  -1   6      221.71      211.13      9.66 o 
  -4  -1   6     4771.55     4665.26     50.75 o 
  -3  -1   6      869.08      913.91     11.26 o 
  -2  -1   6     1876.57     1880.24     16.95 o 
  -1  -1   6     3762.77     3875.06     34.55 o 
   0  -1   6     2213.78     2444.80     20.50 o 
   1  -1   6     3216.89     3148.11     25.69 o 
   2  -1   6     2385.43     2405.45     21.17 o 
   3  -1   6     1606.30     1600.60     17.11 o 
   4  -1   6     3743.23     3645.62     41.71 o 
   5  -1   6      257.36      241.57      6.43 o 
   6  -1   6     1871.83     1928.05     34.21 o 
   7  -1   6     1521.42     1504.15     51.28 o 
   8  -1   6      560.08      552.00     16.76 o 
   9  -1   6     1415.85     1366.73     61.77 o 
  10  -1   6      222.58      223.40     10.50 o 
  -8   0   6      694.47      687.14     19.94 o 
  -7   0   6     1731.66     1727.10     30.01 o 
  -6   0   6       71.84       66.64      5.03 o 
  -5   0   6      887.53      850.72     17.03 o 
  -4   0   6     1255.33     1205.14     15.84 o 
  -3   0   6      148.64      146.33      3.79 o 
  -2   0   6     3368.10     3433.52     30.62 o 
  -1   0   6     2138.83     2237.63     18.61 o 
   0   0   6     3353.32     3399.08     27.30 o 
   1   0   6     5423.69     5266.56     41.01 o 
   2   0   6      412.39      429.70      5.40 o 
   3   0   6     3591.93     3512.45     31.93 o 
   4   0   6     1220.09     1308.11     17.07 o 
   5   0   6     1287.60     1250.68     19.19 o 
   6   0   6     1866.85     1704.62     25.15 o 
   7   0   6       57.97       49.62      3.75 o 
   8   0   6     2681.56     2629.19     73.13 o 
   9   0   6      724.07      754.78     24.18 o 
  10   0   6       89.38       88.36      6.57 o 
  -8   1   6      721.89      681.37     15.70 o 
  -7   1   6     1377.90     1379.45     24.75 o 
  -6   1   6        5.17        7.19      2.52 o 
  -5   1   6     4165.53     4051.64     58.28 o 
  -4   1   6       65.03       59.82      3.28 o 
  -3   1   6     4254.71     4261.12     45.31 o 
  -2   1   6     4816.12     4923.33     39.88 o 
  -1   1   6       39.17       42.20      1.38 o 
   0   1   6     8165.31     8238.22     62.68 o 
   1   1   6     5615.27     5765.32     44.58 o 
   2   1   6     2025.21     2127.57     18.70 o 
   3   1   6     3446.39     3443.03     31.26 o 
   4   1   6       46.44       58.02      2.61 o 
   5   1   6      791.45      864.07     14.47 o 
   6   1   6     1854.06     1845.94     26.70 o 
   7   1   6      818.74      828.53     14.69 o 
   8   1   6     3490.61     3424.84     51.37 o 
   9   1   6       90.42       87.59      5.82 o 
  10   1   6     1006.87      974.30     38.46 o 
  -9   2   6      322.71      324.20     11.04 o 
  -8   2   6     1772.40     1740.98     30.01 o 
  -7   2   6      561.03      547.71     13.00 o 
  -6   2   6     1190.56     1170.10     21.15 o 
  -5   2   6     5323.45     5290.49     73.77 o 
  -4   2   6     2492.58     2494.50     31.92 o 
  -3   2   6     5234.83     5180.47     49.43 o 
  -2   2   6      626.31      649.74      6.78 o 
  -1   2   6     3220.22     3297.31     26.25 o 
   0   2   6     3810.76     3700.83     29.33 o 
   1   2   6      245.61      269.09      3.67 o 
   2   2   6     4683.82     4696.17     38.58 o 
   3   2   6      748.55      733.86      9.53 o 
   4   2   6     3066.88     3051.49     34.10 o 
   5   2   6     4067.92     3995.74     51.69 o 
   6   2   6      188.06      162.43      4.99 o 
   7   2   6     2356.33     2313.02     36.12 o 
   8   2   6      778.37      809.95     24.18 o 
   9   2   6      349.11      354.68     32.63 o 
  10   2   6     2007.92     2002.80     63.52 o 
  -9   3   6     1165.80     1213.61     23.30 o 
  -8   3   6      252.62      274.10     10.66 o 
  -7   3   6      689.53      718.66     15.23 o 
  -6   3   6     5018.75     4941.76     69.62 o 
  -5   3   6        4.39        4.18      2.22 o 
  -4   3   6     1558.10     1586.29     21.67 o 
  -3   3   6     6758.68     6677.02     56.96 o 
  -2   3   6       14.97       18.77      1.87 o 
  -1   3   6     4282.03     4375.32     36.25 o 
   0   3   6       52.00       96.64      2.55 o 
   1   3   6     1659.28     1540.36     13.45 o 
   2   3   6     3862.20     3797.21     31.61 o 
   3   3   6      153.70      168.39      3.94 o 
   4   3   6     5257.34     5433.52     57.82 o 
   5   3   6     1923.35     1909.54     24.97 o 
   6   3   6     2878.93     2792.01     38.27 o 
   7   3   6     1105.68     1030.38     17.33 o 
   8   3   6      249.26      221.11     10.04 o 
   9   3   6     1328.08     1350.32     31.42 o 
  10   3   6     1337.39     1412.14     76.92 o 
  -8   4   6      128.15      124.45      5.92 o 
  -7   4   6     1934.52     2012.07     32.37 o 
  -6   4   6     1153.60     1186.59     20.97 o 
  -5   4   6     1679.36     1679.90     26.89 o 
  -4   4   6     1949.78     1936.52     23.08 o 
  -3   4   6      309.11      318.39      4.73 o 
  -2   4   6     4200.88     4262.60     37.33 o 
  -1   4   6     2971.30     3089.46     27.74 o 
   0   4   6     3758.56     4075.43     35.75 o 
   1   4   6     1598.55     1497.57     14.60 o 
   2   4   6      484.53      455.96      6.28 o 
   3   4   6      741.09      729.90     11.85 o 
   4   4   6     1619.56     1571.32     21.25 o 
   5   4   6        0.66        1.07      1.43 o 
   6   4   6     3854.71     3767.20     45.76 o 
   7   4   6      827.29      821.99     13.78 o 
   8   4   6     1889.79     1835.64     30.75 o 
   9   4   6     2124.79     2322.24     47.53 o 
  10   4   6       57.83       62.86      6.55 o 
  -8   5   6      522.30      556.46     13.06 o 
  -7   5   6     2802.20     2816.11     54.49 o 
  -6   5   6       88.65       89.12      9.19 o 
  -5   5   6     2281.87     2220.68     33.73 o 
  -4   5   6      106.09       98.42      4.54 o 
  -3   5   6       21.21       22.76      1.43 o 
  -2   5   6     4264.15     4226.29     42.05 o 
  -1   5   6      411.52      366.74      5.01 o 
   0   5   6     2094.95     2028.13     19.22 o 
   1   5   6    11553.41    11702.31    106.65 o 
   2   5   6        2.48        3.72      0.99 o 
   3   5   6     3309.38     3266.93     48.80 o 
   4   5   6       36.91       38.13      2.81 o 
   5   5   6     2222.34     2169.67     31.09 o 
   6   5   6     3170.50     2968.43     37.47 o 
   7   5   6       48.67       50.86      3.85 o 
   8   5   6     2754.45     2781.25     44.14 o 
   9   5   6     1119.70     1148.78     26.31 o 
  10   5   6      453.39      473.85     20.40 o 
  -8   6   6     1858.78     1741.16     56.52 o 
  -7   6   6     1889.15     1878.47     30.22 o 
  -6   6   6     1545.80     1494.42     24.77 o 
  -5   6   6     2553.39     2690.59     34.23 o 
  -4   6   6       37.21       37.13      2.27 o 
  -3   6   6     6553.81     6534.36     59.50 o 
  -2   6   6     3810.01     3879.46     36.69 o 
  -1   6   6       32.83       36.09      1.70 o 
   0   6   6     1886.81     1779.43     17.91 o 
   1   6   6     2200.19     2359.45     24.12 o 
   2   6   6     2593.00     2654.34     30.73 o 
   3   6   6     3989.11     4111.29     52.33 o 
   4   6   6      261.73      270.30      8.39 o 
   5   6   6     4853.11     4837.17     62.96 o 
   6   6   6      596.53      597.65     12.44 o 
   7   6   6      854.38      800.25     17.00 o 
   8   6   6     1079.89     1096.15     21.56 o 
   9   6   6       18.85       16.14      2.92 o 
  10   6   6     1175.62     1165.03     23.44 o 
  -8   7   6      806.60      840.28     34.38 o 
  -7   7   6       93.42      101.98     10.49 o 
  -6   7   6     2457.17     2567.04     60.25 o 
  -5   7   6     2213.35     2186.00     28.73 o 
  -4   7   6        5.62        7.96      1.65 o 
  -3   7   6     5344.85     5485.64     50.86 o 
  -2   7   6      498.18      538.17      7.55 o 
  -1   7   6     2194.97     2213.70     23.24 o 
   0   7   6     1499.90     1532.94     18.16 o 
   1   7   6      291.74      259.94      5.83 o 
   2   7   6     4476.13     4392.66     48.97 o 
   3   7   6       61.47       56.45      3.04 o 
   4   7   6     2206.89     2151.29     36.69 o 
   5   7   6     1482.58     1413.72     20.63 o 
   6   7   6       73.63       62.24      4.17 o 
   7   7   6     1517.30     1553.48     24.46 o 
   8   7   6      160.07      175.71      6.27 o 
   9   7   6      508.50      522.38     14.12 o 
  -7   8   6      775.64      768.60     32.05 o 
  -6   8   6     1743.85     1675.31     54.78 o 
  -5   8   6       55.74       51.29      4.62 o 
  -4   8   6      767.26      762.12     10.16 o 
  -3   8   6     3300.69     3334.36     34.44 o 
  -2   8   6      507.66      503.19      8.72 o 
  -1   8   6      380.18      385.34      8.08 o 
   0   8   6      512.34      517.22      9.20 o 
   1   8   6     1887.17     1915.24     24.17 o 
   2   8   6     1189.48     1196.53     16.36 o 
   3   8   6     1025.77     1011.06     17.07 o 
   4   8   6     1076.79     1037.95     25.04 o 
   5   8   6      211.80      214.08     10.49 o 
   6   8   6     1042.12     1014.61     21.06 o 
   7   8   6      817.64      810.21     18.37 o 
   8   8   6       88.24       83.52      5.79 o 
   9   8   6     1603.92     1602.90     30.87 o 
  -6   9   6      690.88      785.50     32.63 o 
  -5   9   6      187.08      175.85      8.68 o 
  -4   9   6      983.42     1016.58     16.37 o 
  -3   9   6       66.53       65.96      3.17 o 
  -2   9   6     1408.79     1428.13     19.19 o 
  -1   9   6     2008.71     2060.14     28.56 o 
   0   9   6      639.43      632.39     10.78 o 
   1   9   6     3164.61     3173.63     37.67 o 
   2   9   6      304.06      295.90      7.07 o 
   3   9   6     1326.41     1393.33     24.67 o 
   4   9   6      357.13      360.61     13.35 o 
   5   9   6      293.93      302.52     12.34 o 
   6   9   6     2087.60     2040.67     43.81 o 
   7   9   6      190.43      204.58      8.73 o 
   8   9   6      461.51      464.72     13.97 o 
  -6  10   6       13.68        5.83      5.83 o 
  -5  10   6     1097.74     1114.94     31.47 o 
  -4  10   6      988.40     1036.32     18.65 o 
  -3  10   6     1196.89     1179.25     21.35 o 
  -2  10   6     2594.73     2577.05     38.24 o 
  -1  10   6      140.34      135.53      5.58 o 
   0  10   6     3678.83     3631.07     51.92 o 
   1  10   6      479.48      491.22     10.12 o 
   2  10   6      787.00      797.61     23.05 o 
   3  10   6     1210.41     1232.81     23.05 o 
   4  10   6      348.07      377.93     14.35 o 
   5  10   6     1479.00     1497.45     35.32 o 
   6  10   6     1112.03     1072.34     28.40 o 
   7  10   6       28.12       31.90      4.43 o 
  -4  11   6       15.41        9.14      2.55 o 
  -3  11   6     2264.00     2230.23     41.97 o 
  -2  11   6      602.76      600.81     16.01 o 
  -1  11   6      261.71      257.06      9.63 o 
   0  11   6      857.89      866.96     18.02 o 
   1  11   6       19.57       10.85      4.48 o 
   2  11   6     1401.72     1428.82     24.88 o 
   3  11   6      598.07      605.65     19.41 o 
   4  11   6        2.24        2.87      3.07 o 
   5  11   6     1686.30     1679.63     39.40 o 
   6  11   6      159.97      150.70     10.28 o 
  -3  12   6     1459.75     1489.87     31.01 o 
  -2  12   6        0.00       -2.08      2.08 o 
  -1  12   6     1017.54     1017.20     23.69 o 
   0  12   6      368.05      364.97     10.18 o 
   1  12   6      224.68      227.68      8.02 o 
   2  12   6     1013.92     1084.15     26.14 o 
   3  12   6        0.46       -0.26      2.56 o 
   4  12   6      381.18      422.15     16.92 o 
  -2  -6   7      882.88      897.84     15.08 o 
  -1  -6   7       16.01       15.45      2.61 o 
   0  -6   7     1019.66      990.33     23.31 o 
   1  -6   7       93.86      100.76      6.44 o 
   2  -6   7       21.17       19.55      4.37 o 
   3  -6   7     1462.48     1473.52     29.67 o 
   4  -6   7       46.34       48.49      8.16 o 
   5  -6   7      422.71      483.35     28.55 o 
  -4  -5   7        0.70        2.14      2.17 o 
  -3  -5   7     1023.39     1023.08     15.86 o 
  -2  -5   7      125.53      135.93      4.56 o 
  -1  -5   7      604.72      600.33     13.96 o 
   0  -5   7     1909.49     1953.42     26.64 o 
   1  -5   7        5.97        4.59      3.07 o 
   2  -5   7     2717.52     2710.93     49.55 o 
   3  -5   7      229.36      241.10     10.68 o 
   4  -5   7      199.95      223.96     16.02 o 
   5  -5   7      815.02      820.46     36.13 o 
   6  -5   7       26.13       21.56      8.74 o 
   7  -5   7      561.52      549.50     28.55 o 
  -5  -4   7      246.06      239.93      9.51 o 
  -4  -4   7     1175.81     1092.06     16.63 o 
  -3  -4   7      486.05      511.78      8.22 o 
  -2  -4   7      264.47      241.37      5.46 o 
  -1  -4   7     1019.97     1029.48     16.09 o 
   0  -4   7      407.81      413.28      8.18 o 
   1  -4   7      178.19      190.50      5.23 o 
   2  -4   7     1833.37     1860.13     30.78 o 
   3  -4   7        1.48        0.22      1.61 o 
   4  -4   7      859.78      839.23     22.90 o 
   5  -4   7      901.91      891.56     36.71 o 
   6  -4   7      212.92      215.61     16.90 o 
   7  -4   7     1200.43     1121.73     42.54 o 
   8  -4   7       49.99       36.13      9.32 o 
  -6  -3   7      651.19      665.39     21.27 o 
  -5  -3   7       87.88       84.21      5.60 o 
  -4  -3   7     1842.67     1836.00     26.44 o 
  -3  -3   7      657.88      658.37      9.60 o 
  -2  -3   7      900.49      910.53     12.15 o 
  -1  -3   7     1940.32     1946.03     23.85 o 
   0  -3   7       81.80       86.48      3.82 o 
   1  -3   7     1282.01     1279.35     15.82 o 
   2  -3   7      791.46      779.80     10.77 o 
   3  -3   7      282.24      267.85      8.17 o 
   4  -3   7     1954.26     2044.29     42.56 o 
   5  -3   7       14.83       13.99      6.99 o 
   6  -3   7     1670.49     1708.52     55.94 o 
   7  -3   7      525.43      600.20     27.39 o 
   8  -3   7      170.89      159.66     13.99 o 
  -6  -2   7      110.45      108.29      6.27 o 
  -5  -2   7     1129.37     1070.04     21.47 o 
  -4  -2   7      674.35      686.27     11.45 o 
  -3  -2   7        5.95       10.35      1.43 o 
  -2  -2   7     3680.09     3558.51     39.73 o 
  -1  -2   7     1239.02     1227.46     14.27 o 
   0  -2   7     1192.41     1191.49     13.23 o 
   1  -2   7     1603.68     1626.49     18.86 o 
   2  -2   7       31.91       34.28      1.92 o 
   3  -2   7     2340.02     2286.61     22.79 o 
   4  -2   7     1022.22      979.56     12.86 o 
   5  -2   7      760.63      823.10     22.24 o 
   6  -2   7     1766.82     1707.46     38.11 o 
   7  -2   7        0.57       -2.33      2.80 o 
   8  -2   7     1366.27     1343.29     60.02 o 
   9  -2   7      468.14      503.44     17.59 o 
  -7  -1   7     1150.87     1112.71     22.74 o 
  -6  -1   7      716.67      667.01     15.78 o 
  -5  -1   7     2973.80     2911.22     45.35 o 
  -4  -1   7      287.77      284.36      8.27 o 
  -3  -1   7     1436.54     1429.39     18.14 o 
  -2  -1   7     1713.99     1778.99     21.66 o 
  -1  -1   7      315.61      336.09      5.33 o 
   0  -1   7     4619.48     4686.62     37.40 o 
   1  -1   7      705.57      703.19      8.21 o 
   2  -1   7     1404.43     1413.09     15.15 o 
   3  -1   7     2187.41     2199.08     21.78 o 
   4  -1   7       13.06       15.46      1.74 o 
   5  -1   7     1793.02     1807.47     27.67 o 
   6  -1   7      358.61      368.52     13.39 o 
   7  -1   7      719.87      721.80     20.37 o 
   8  -1   7     2208.55     2085.04     44.67 o 
   9  -1   7        8.70        7.58      3.71 o 
  -7   0   7      159.27      139.15      6.84 o 
  -6   0   7     1690.98     1611.20     28.42 o 
  -5   0   7     1156.19     1106.22     29.07 o 
  -4   0   7      722.95      729.88     12.97 o 
  -3   0   7     2248.07     2168.70     28.09 o 
  -2   0   7      191.68      192.72      4.56 o 
  -1   0   7     2465.42     2531.31     21.23 o 
   0   0   7     2464.04     2517.46     21.19 o 
   1   0   7       42.51       41.05      1.62 o 
   2   0   7     1768.31     1728.23     16.12 o 
   3   0   7      689.05      687.08      9.71 o 
   4   0   7     1546.26     1562.80     18.05 o 
   5   0   7     2308.31     2326.08     32.78 o 
   6   0   7        4.32        4.89      2.42 o 
   7   0   7     1222.15     1224.04     28.81 o 
   8   0   7      364.04      412.12     14.26 o 
   9   0   7      330.69      330.20     17.19 o 
  10   0   7     1209.19     1238.27     30.28 o 
  -8   1   7      674.19      645.66     15.81 o 
  -7   1   7      149.55      151.80      9.68 o 
  -6   1   7     2669.11     2542.53     40.25 o 
  -5   1   7       89.42       82.15      4.81 o 
  -4   1   7      712.33      670.20     11.97 o 
  -3   1   7     2694.11     2741.50     30.85 o 
  -2   1   7       50.38       51.78      1.92 o 
  -1   1   7     1484.26     1478.62     13.90 o 
   0   1   7      486.70      459.76      5.49 o 
   1   1   7      280.79      234.75      3.86 o 
   2   1   7     4307.09     4344.13     36.28 o 
   3   1   7      149.06      158.85      3.64 o 
   4   1   7     2556.57     2622.73     31.29 o 
   5   1   7      326.21      299.84      8.41 o 
   6   1   7     1050.35     1038.98     17.48 o 
   7   1   7     2087.37     2101.98     43.29 o 
   8   1   7       94.11       96.95      5.25 o 
   9   1   7     1238.22     1220.45     39.92 o 
  10   1   7      541.65      549.14     16.94 o 
  -8   2   7       68.74       63.91      4.81 o 
  -7   2   7     1084.95     1087.13     21.39 o 
  -6   2   7      962.31      976.57     19.25 o 
  -5   2   7      315.60      308.31      8.94 o 
  -4   2   7     7535.69     7454.79     87.32 o 
  -3   2   7      238.33      235.06      4.93 o 
  -2   2   7     3476.26     3494.63     30.71 o 
  -1   2   7     2086.02     2140.51     18.87 o 
   0   2   7       88.81       98.63      2.40 o 
   1   2   7     1720.20     1696.89     15.56 o 
   2   2   7      543.28      562.59      6.66 o 
   3   2   7     2319.17     2341.92     22.52 o 
   4   2   7     1229.64     1228.92     15.57 o 
   5   2   7      253.74      239.53      6.25 o 
   6   2   7     1930.57     1950.01     28.47 o 
   7   2   7     1656.12     1559.30     26.80 o 
   8   2   7     1827.48     1697.70     29.05 o 
   9   2   7     1821.93     1818.84     50.18 o 
  10   2   7        0.95        0.87      2.88 o 
  -8   3   7     1296.58     1325.65     24.84 o 
  -7   3   7     1665.53     1626.09     28.18 o 
  -6   3   7       12.41       10.60      2.45 o 
  -5   3   7     2411.48     2396.41     37.28 o 
  -4   3   7       87.56       84.69      5.55 o 
  -3   3   7      176.96      172.62      4.15 o 
  -2   3   7     4070.54     4069.24     33.72 o 
  -1   3   7      464.24      457.22      5.37 o 
   0   3   7     1944.53     1889.41     16.32 o 
   1   3   7     6536.51     6767.76     52.31 o 
   2   3   7      197.52      216.63      3.58 o 
   3   3   7     6274.02     6221.65     59.57 o 
   4   3   7       66.33       59.87      3.10 o 
   5   3   7     2698.98     2696.10     34.11 o 
   6   3   7     3490.76     3376.52     45.52 o 
   7   3   7      553.37      515.89     12.13 o 
   8   3   7     1716.16     1691.99     29.17 o 
   9   3   7      883.58      907.01     18.62 o 
  10   3   7      292.95      303.20     10.39 o 
  -8   4   7     1984.72     1958.38     33.09 o 
  -7   4   7     1166.64     1162.61     21.80 o 
  -6   4   7     1291.32     1243.42     22.32 o 
  -5   4   7     3416.22     3440.12     50.40 o 
  -4   4   7        6.54        5.29      1.77 o 
  -3   4   7     1986.04     2038.13     21.86 o 
  -2   4   7     2950.82     2995.34     28.87 o 
  -1   4   7      161.74      169.42      3.34 o 
   0   4   7     4173.85     4179.60     35.27 o 
   1   4   7        3.86        9.31      0.99 o 
   2   4   7     2571.31     2648.03     23.21 o 
   3   4   7     2929.28     2955.71     30.29 o 
   4   4   7      162.93      145.02      4.70 o 
   5   4   7     3536.36     3433.06     42.09 o 
   6   4   7      627.68      621.86     11.62 o 
   7   4   7     1369.06     1346.86     24.14 o 
   8   4   7      567.41      599.46     14.00 o 
   9   4   7       35.03       24.80      3.65 o 
  10   4   7      858.55      921.25     25.51 o 
  -8   5   7     1347.86     1428.29     28.03 o 
  -7   5   7        0.33        0.19      2.02 o 
  -6   5   7     3090.36     3133.94     46.88 o 
  -5   5   7     1912.19     1887.70     25.77 o 
  -4   5   7       11.22       15.29      3.15 o 
  -3   5   7     4936.69     4926.36     48.63 o 
  -2   5   7     1050.28     1072.56     12.14 o 
  -1   5   7     2069.21     2055.11     19.71 o 
   0   5   7     3239.81     3204.08     29.20 o 
   1   5   7      109.20       95.06      2.60 o 
   2   5   7     3662.37     3598.63     34.95 o 
   3   5   7       74.84       77.58      4.32 o 
   4   5   7      762.87      791.15     13.16 o 
   5   5   7     2579.99     2579.74     33.20 o 
   6   5   7       39.50       35.50      2.87 o 
   7   5   7     1510.05     1500.21     26.62 o 
   8   5   7      189.98      202.77     10.02 o 
   9   5   7      455.07      462.54     12.32 o 
  10   5   7     1015.80     1051.90     21.66 o 
  -8   6   7      690.21      597.87     27.97 o 
  -7   6   7      334.89      358.31     10.22 o 
  -6   6   7     2979.09     2983.67     55.86 o 
  -5   6   7        7.35        6.45      1.81 o 
  -4   6   7      856.40      914.46     12.09 o 
  -3   6   7     4812.78     4831.04     47.92 o 
  -2   6   7      212.92      216.36      5.43 o 
  -1   6   7     3500.48     3573.40     30.82 o 
   0   6   7      440.90      454.62      6.73 o 
   1   6   7     2464.05     2436.05     26.94 o 
   2   6   7     2582.95     2551.85     29.92 o 
   3   6   7     1679.31     1700.05     24.57 o 
   4   6   7      940.75      860.30     17.11 o 
   5   6   7      470.80      481.52     10.88 o 
   6   6   7     2171.44     2173.36     35.83 o 
   7   6   7     1107.04     1064.30     20.92 o 
   8   6   7       31.56       30.44      5.60 o 
   9   6   7     1662.32     1741.87     31.40 o 
  -7   7   7     1741.78     1705.03     56.52 o 
  -6   7   7     1135.91     1181.20     25.68 o 
  -5   7   7      927.01      926.49     14.94 o 
  -4   7   7     2328.15     2433.50     27.68 o 
  -3   7   7       62.08       64.39      2.61 o 
  -2   7   7     3216.11     3180.77     31.15 o 
  -1   7   7     1291.97     1266.19     15.42 o 
   0   7   7     1157.26     1163.76     14.74 o 
   1   7   7     3188.96     3246.76     34.81 o 
   2   7   7       12.49       11.99      1.59 o 
   3   7   7     2565.81     2521.37     34.65 o 
   4   7   7      353.18      333.17     10.24 o 
   5   7   7      746.78      757.10     16.58 o 
   6   7   7     2458.70     2386.64     48.39 o 
   7   7   7      427.76      434.01     12.05 o 
   8   7   7      558.52      563.57     14.50 o 
   9   7   7     1609.90     1531.31     29.17 o 
  -7   8   7     1473.81     1453.88     51.28 o 
  -6   8   7        0.67        4.66      4.66 o 
  -5   8   7      979.10     1051.31     16.50 o 
  -4   8   7     1837.55     1800.32     21.57 o 
  -3   8   7     3776.69     3703.33     38.08 o 
  -2   8   7     3311.61     3291.65     34.47 o 
  -1   8   7      106.13       88.46      4.07 o 
   0   8   7     1680.44     1672.62     21.76 o 
   1   8   7      857.96      858.81     13.02 o 
   2   8   7     1610.34     1640.48     23.18 o 
   3   8   7     2908.92     2866.82     39.45 o 
   4   8   7      376.60      373.91     13.17 o 
   5   8   7     2529.58     2398.64     40.06 o 
   6   8   7      954.71      974.73     17.83 o 
   7   8   7        3.09        1.61      1.77 o 
   8   8   7     1084.70     1097.39     23.19 o 
  -6   9   7     1659.01     1664.24     57.11 o 
  -5   9   7     2213.15     2233.79     45.29 o 
  -4   9   7      302.62      300.75      6.03 o 
  -3   9   7     3049.97     3059.28     36.34 o 
  -2   9   7      215.54      217.51      7.09 o 
  -1   9   7     1073.32     1082.67     17.30 o 
   0   9   7      643.01      650.08     11.20 o 
   1   9   7      106.71      106.27      4.71 o 
   2   9   7     2393.17     2429.33     32.28 o 
   3   9   7     1516.95     1506.24     44.11 o 
   4   9   7       67.78       75.05      7.87 o 
   5   9   7     3215.62     3189.29     62.37 o 
   6   9   7      273.31      268.78      9.98 o 
   7   9   7      783.82      812.29     26.79 o 
   8   9   7      785.99      792.81     19.39 o 
  -5  10   7      740.09      769.30     21.13 o 
  -4  10   7      457.51      453.31     10.44 o 
  -3  10   7     2837.14     2855.72     49.76 o 
  -2  10   7       26.88       26.90      4.56 o 
  -1  10   7     1715.69     1700.86     27.49 o 
   0  10   7     2562.77     2477.54     37.22 o 
   1  10   7     1456.78     1475.38     22.04 o 
   2  10   7     1174.65     1214.30     18.53 o 
   3  10   7       11.29       10.89      3.06 o 
   4  10   7      448.31      443.07     15.59 o 
   5  10   7     1448.47     1426.85     34.08 o 
   6  10   7      115.19       90.76     14.57 o 
   7  10   7     1134.90     1161.92     25.20 o 
  -4  11   7     1557.45     1500.86     29.20 o 
  -3  11   7       12.00       13.32      3.22 o 
  -2  11   7      457.51      453.18     16.32 o 
  -1  11   7     1286.13     1325.09     22.99 o 
   0  11   7       26.89       26.80      3.43 o 
   1  11   7     1728.76     1708.55     27.76 o 
   2  11   7      677.66      694.22     15.39 o 
   3  11   7      200.54      210.12      8.29 o 
   4  11   7     1125.73     1165.47     30.12 o 
   5  11   7        0.17       -2.80      2.80 o 
   6  11   7     1089.53     1157.99     31.06 o 
  -2  12   7      789.93      772.65     19.54 o 
  -1  12   7      183.64      172.41      8.62 o 
   0  12   7      296.15      302.18      9.41 o 
   1  12   7      889.63      912.45     17.84 o 
   2  12   7       13.93       18.12      4.12 o 
   3  12   7     1183.21     1218.30     24.68 o 
   4  12   7     1030.65     1080.06     29.53 o 
  -2  -5   8      326.12      325.18      8.12 o 
  -1  -5   8      740.18      707.01     13.09 o 
   0  -5   8       13.59       12.25      3.45 o 
   1  -5   8      700.49      717.09     18.42 o 
   2  -5   8      362.08      349.06     20.10 o 
   3  -5   8      465.14      473.57     13.04 o 
   4  -5   8      896.49      923.37     26.55 o 
   5  -5   8        4.20        1.07      5.14 o 
  -3  -4   8      130.07      116.11      6.13 o 
  -2  -4   8     1067.10     1100.33     17.41 o 
  -1  -4   8      158.54      156.24      5.97 o 
   0  -4   8      572.54      555.70     11.27 o 
   1  -4   8      500.41      492.61      9.86 o 
   2  -4   8        0.47       -3.79      3.79 o 
   3  -4   8     2066.48     2111.81     38.99 o 
   4  -4   8       50.22       58.29      8.74 o 
   5  -4   8      156.24      168.41     16.32 o 
   6  -4   8      426.91      430.04     25.06 o 
  -5  -3   8      959.57      939.97     20.88 o 
  -4  -3   8       70.37       65.52      4.26 o 
  -3  -3   8      523.72      538.74      9.51 o 
  -2  -3   8      328.04      340.77      7.94 o 
  -1  -3   8      205.67      227.54      6.54 o 
   0  -3   8     1430.97     1479.49     21.26 o 
   1  -3   8      672.64      674.96     11.03 o 
   2  -3   8      364.04      353.84      6.75 o 
   3  -3   8      934.29      962.85     17.91 o 
   4  -3   8        0.83        1.53      4.66 o 
   5  -3   8      979.04     1004.02     39.62 o 
   6  -3   8      220.17      216.77     17.48 o 
   7  -3   8      483.19      485.40     25.64 o 
   8  -3   8      972.60     1072.78     41.96 o 
  -5  -2   8      846.63      812.82     18.58 o 
  -4  -2   8      423.73      420.44     10.07 o 
  -3  -2   8     1281.29     1295.03     17.45 o 
  -2  -2   8      927.47      884.00     14.05 o 
  -1  -2   8     1548.21     1497.69     21.26 o 
   0  -2   8     1733.44     1764.64     22.11 o 
   1  -2   8       15.35       18.83      2.08 o 
   2  -2   8     1806.33     1836.55     20.98 o 
   3  -2   8      270.64      283.26      5.92 o 
   4  -2   8      914.95      941.29     26.01 o 
   5  -2   8     1432.57     1491.66     71.67 o 
   6  -2   8        0.91       -1.31      3.50 o 
   7  -2   8     1230.04     1237.32     31.52 o 
   8  -2   8      106.35      115.11     11.36 o 
  -6  -1   8     1940.66     1880.80     33.45 o 
  -5  -1   8        8.20        8.55      2.69 o 
  -4  -1   8     1433.88     1390.02     21.69 o 
  -3  -1   8     2066.69     2075.73     25.15 o 
  -2  -1   8       71.38       75.82      3.36 o 
  -1  -1   8     1743.01     1718.49     21.52 o 
   0  -1   8      177.44      182.21      4.56 o 
   1  -1   8      499.43      484.14     11.95 o 
   2  -1   8     1847.93     1929.67     20.06 o 
   3  -1   8      213.39      213.70      4.30 o 
   4  -1   8     1771.47     1816.89     26.84 o 
   5  -1   8      697.24      652.65     14.22 o 
   6  -1   8      968.67      980.07     25.75 o 
   7  -1   8     1362.27     1393.39     78.96 o 
   8  -1   8       39.12       41.50      7.87 o 
   9  -1   8      532.66      518.00     26.51 o 
  -6   0   8      973.56     1009.11     20.84 o 
  -5   0   8      631.73      601.18     14.60 o 
  -4   0   8     1609.84     1593.31     23.71 o 
  -3   0   8      899.60      905.35     12.94 o 
  -2   0   8     1685.15     1663.50     20.79 o 
  -1   0   8     1161.38     1171.20     15.61 o 
   0   0   8      304.98      307.33      4.65 o 
   1   0   8     2233.85     2217.67     21.40 o 
   2   0   8       42.21       47.39      3.23 o 
   3   0   8     1429.19     1417.85     15.21 o 
   4   0   8      992.12      977.45     16.33 o 
   5   0   8        0.84        1.96      2.66 o 
   6   0   8     1973.64     1833.98     30.81 o 
   7   0   8      169.97      148.03      9.26 o 
   8   0   8      830.60      843.83     23.63 o 
   9   0   8     1095.04     1068.60     44.29 o 
  -7   1   8     1947.12     1910.88     33.67 o 
  -6   1   8        7.85        8.63      3.27 o 
  -5   1   8     1821.74     1795.57     30.63 o 
  -4   1   8       24.10       23.44      2.48 o 
  -3   1   8       15.07       19.56      1.81 o 
  -2   1   8     1903.46     1904.14     23.01 o 
  -1   1   8      268.26      277.68      4.82 o 
   0   1   8     1465.09     1476.46     14.33 o 
   1   1   8     4420.38     4563.41     40.29 o 
   2   1   8      130.37      149.63      3.30 o 
   3   1   8     3753.46     3743.65     38.69 o 
   4   1   8       71.58       60.46      2.83 o 
   5   1   8     1022.67     1009.85     17.41 o 
   6   1   8     1406.39     1390.49     24.81 o 
   7   1   8      307.43      272.80      8.73 o 
   8   1   8     1389.94     1322.73     31.66 o 
   9   1   8      910.61      874.08     23.73 o 
  -7   2   8     1136.16     1143.13     22.83 o 
  -6   2   8      188.21      184.35      7.39 o 
  -5   2   8     1909.98     1883.35     34.06 o 
  -4   2   8      505.43      506.26     11.91 o 
  -3   2   8     5019.88     5167.20     55.27 o 
  -2   2   8     1345.46     1348.94     17.18 o 
  -1   2   8     1011.52      998.82     10.35 o 
   0   2   8     4001.64     4042.25     33.96 o 
   1   2   8     1346.29     1346.50     14.66 o 
   2   2   8     2173.61     2204.49     20.95 o 
   3   2   8     2931.17     3022.64     31.99 o 
   4   2   8      676.70      680.89     12.93 o 
   5   2   8     3435.38     3348.21     45.34 o 
   6   2   8      204.59      197.48      8.25 o 
   7   2   8      226.45      272.90      8.75 o 
   8   2   8     1806.06     1792.55     31.05 o 
   9   2   8       46.33       35.07      5.04 o 
  10   2   8      975.91      968.91     25.61 o 
  -7   3   8       73.77       76.70      5.58 o 
  -6   3   8     2666.47     2573.74     40.88 o 
  -5   3   8     1233.38     1215.02     22.44 o 
  -4   3   8       14.74       16.35      3.78 o 
  -3   3   8    11844.32    11795.29    120.64 o 
  -2   3   8       18.77       24.34      1.71 o 
  -1   3   8     2050.95     2009.29     17.46 o 
   0   3   8     1641.58     1647.45     14.82 o 
   1   3   8      190.50      173.47      3.64 o 
   2   3   8     3618.49     3577.92     30.76 o 
   3   3   8       19.40       17.69      1.70 o 
   4   3   8     1749.35     1710.04     23.52 o 
   5   3   8     3874.42     3770.47     46.08 o 
   6   3   8      147.76      123.49      5.90 o 
   7   3   8     1278.53     1247.19     23.24 o 
   8   3   8      372.70      362.68     12.58 o 
   9   3   8      398.88      425.91     11.85 o 
  10   3   8      785.90      757.18     35.55 o 
  -7   4   8     1125.08     1160.43     22.66 o 
  -6   4   8     1690.58     1732.00     29.80 o 
  -5   4   8       42.72       41.40      3.06 o 
  -4   4   8     2403.81     2435.30     32.32 o 
  -3   4   8     3559.73     3606.46     39.67 o 
  -2   4   8       29.59       36.12      4.69 o 
  -1   4   8     3919.30     3872.27     31.30 o 
   0   4   8       72.46       75.63      2.31 o 
   1   4   8     4210.43     4333.22     36.54 o 
   2   4   8      792.37      778.17      8.84 o 
   3   4   8     1409.68     1436.31     18.05 o 
   4   4   8     1266.73     1225.97     18.23 o 
   5   4   8      839.65      801.48     15.48 o 
   6   4   8     1478.15     1490.93     26.39 o 
   7   4   8     1382.07     1345.62     24.84 o 
   8   4   8      249.58      239.63      8.40 o 
   9   4   8     1025.65     1030.81     28.57 o 
  10   4   8      222.63      253.94      9.33 o 
  -7   5   8     2798.49     2934.87     45.83 o 
  -6   5   8     2004.08     2001.77     33.02 o 
  -5   5   8      574.68      599.77     11.51 o 
  -4   5   8     2317.13     2339.65     26.82 o 
  -3   5   8       60.64       62.49      2.79 o 
  -2   5   8     1627.56     1641.32     18.65 o 
  -1   5   8      501.71      494.82      6.83 o 
   0   5   8     1886.27     1950.42     19.20 o 
   1   5   8     4738.03     4828.24     40.52 o 
   2   5   8      151.81      165.67      4.73 o 
   3   5   8     1233.06     1222.97     15.99 o 
   4   5   8      609.38      601.27     11.25 o 
   5   5   8      218.84      206.38      6.40 o 
   6   5   8     1989.08     1914.34     32.35 o 
   7   5   8      519.06      494.83     12.73 o 
   8   5   8     1078.86     1111.94     22.14 o 
   9   5   8     1669.59     1599.64     29.37 o 
  -7   6   8     2141.82     2175.98     35.85 o 
  -6   6   8       17.51       22.28      4.23 o 
  -5   6   8     1654.63     1735.96     24.82 o 
  -4   6   8     1183.91     1185.16     15.31 o 
  -3   6   8     3960.97     3892.12     42.62 o 
  -2   6   8     1981.66     1950.43     22.03 o 
  -1   6   8       21.94       25.28      1.71 o 
   0   6   8     3194.56     3242.65     31.91 o 
   1   6   8     1441.83     1393.02     16.45 o 
   2   6   8     1073.67     1076.08     14.83 o 
   3   6   8     4469.15     4409.67     50.71 o 
   4   6   8      632.92      617.87     11.69 o 
   5   6   8     3362.27     3203.62     49.67 o 
   6   6   8     1734.23     1733.68     47.41 o 
   7   6   8       99.22       92.48      8.28 o 
   8   6   8     1752.11     1747.14     31.32 o 
   9   6   8      396.35      384.70     11.73 o 
  -7   7   8      254.56      237.75     11.81 o 
  -6   7   8     2173.90     2214.43     46.72 o 
  -5   7   8     3121.97     3215.43     41.38 o 
  -4   7   8      147.74      129.66      3.74 o 
  -3   7   8     4557.30     4778.50     51.44 o 
  -2   7   8      198.93      210.38      7.47 o 
  -1   7   8     2913.45     2927.37     31.04 o 
   0   7   8     3256.36     3210.69     31.70 o 
   1   7   8        7.99        9.78      1.69 o 
   2   7   8     2918.28     2859.11     33.83 o 
   3   7   8     1719.11     1758.97     26.06 o 
   4   7   8       53.25       50.49      4.14 o 
   5   7   8     5709.06     5672.22     82.88 o 
   6   7   8      451.66      417.57     15.58 o 
   7   7   8     1351.46     1357.34     26.09 o 
   8   7   8      938.97      951.95     24.67 o 
   9   7   8       84.02       90.52      6.16 o 
  -6   8   8     2207.92     2236.97     46.12 o 
  -5   8   8      155.79      168.12      5.81 o 
  -4   8   8     1408.73     1451.32     18.40 o 
  -3   8   8     3655.10     3561.44     39.65 o 
  -2   8   8        8.38        9.33      1.91 o 
  -1   8   8     2039.47     2016.24     27.80 o 
   0   8   8      903.80      921.90     14.07 o 
   1   8   8     1578.08     1529.17     20.45 o 
   2   8   8     2655.28     2594.27     31.41 o 
   3   8   8       10.31       10.71      2.07 o 
   4   8   8     1834.43     1811.21     32.36 o 
   5   8   8     1657.82     1655.95     30.13 o 
   6   8   8      252.16      222.80      8.73 o 
   7   8   8      975.07      954.28     20.92 o 
   8   8   8      118.78      118.63      6.85 o 
  -5   9   8      163.31      167.23      8.95 o 
  -4   9   8     1749.43     1794.98     22.18 o 
  -3   9   8       63.37       64.33      4.17 o 
  -2   9   8      884.01      891.90     15.19 o 
  -1   9   8     1480.82     1486.10     22.28 o 
   0   9   8       49.89       46.73      3.38 o 
   1   9   8      873.85      881.81     14.91 o 
   2   9   8     2136.84     2220.59     30.04 o 
   3   9   8      331.23      319.17      9.46 o 
   4   9   8     2332.02     2297.85     47.78 o 
   5   9   8       86.45       72.85      6.55 o 
   6   9   8     1311.59     1323.12     32.19 o 
   7   9   8      480.82      459.16     22.38 o 
  -5  10   8      325.29      294.09     12.32 o 
  -4  10   8      845.18      892.78     20.69 o 
  -3  10   8      236.67      225.93      7.10 o 
  -2  10   8     1471.09     1439.30     24.10 o 
  -1  10   8      304.42      290.81      8.40 o 
   0  10   8      889.93      912.61     17.37 o 
   1  10   8     2726.21     2761.63     36.87 o 
   2  10   8       90.52       85.49      4.54 o 
   3  10   8     1891.46     1876.97     32.32 o 
   4  10   8     1494.31     1437.82     66.72 o 
   5  10   8     1098.91     1102.12     28.94 o 
   6  10   8     1138.30     1095.20     24.06 o 
   7  10   8        0.08       -0.56      2.45 o 
  -3  11   8     1290.85     1223.63     69.63 o 
  -2  11   8     1045.32     1076.99     20.43 o 
  -1  11   8       66.01       58.03      9.28 o 
   0  11   8     2952.72     2908.51     45.15 o 
   1  11   8      422.37      417.23     10.58 o 
   2  11   8     2302.94     2228.28     39.53 o 
   3  11   8     1091.24     1106.25     22.41 o 
   4  11   8        0.20        0.87      3.30 o 
   5  11   8     1209.37     1187.36     30.94 o 
  -1  12   8      715.15      728.91     22.78 o 
   0  12   8     1501.97     1445.20     25.21 o 
   1  12   8       70.04       68.48      5.83 o 
   2  12   8     1482.92     1477.96     32.52 o 
   3  12   8      329.16      322.31     10.93 o 
  -1  -4   9      600.75      595.80     11.85 o 
   0  -4   9      485.98      499.69     10.55 o 
   1  -4   9       15.84       23.48      3.88 o 
   2  -4   9     1273.45     1332.52     28.21 o 
   3  -4   9      286.04      295.25      9.52 o 
   4  -4   9     1184.11     1240.56     32.17 o 
   5  -4   9      262.00      283.57     14.10 o 
  -3  -3   9     1162.12     1100.45     21.41 o 
  -2  -3   9      434.69      400.58      9.05 o 
  -1  -3   9      560.54      577.29     11.48 o 
   0  -3   9       25.34       23.36      2.86 o 
   1  -3   9      275.57      303.09      7.52 o 
   2  -3   9      831.94      849.25     13.87 o 
   3  -3   9        3.36       -0.85      2.09 o 
   4  -3   9      954.85     1023.07     27.54 o 
   5  -3   9      200.40      206.28     18.06 o 
   6  -3   9      347.68      356.04     23.31 o 
  -4  -2   9      518.51      523.66     12.00 o 
  -3  -2   9      405.26      408.83      8.04 o 
  -2  -2   9     1243.92     1256.08     24.31 o 
  -1  -2   9     1474.83     1483.25     21.69 o 
   0  -2   9      102.23      102.00      6.06 o 
   1  -2   9     1410.31     1448.14     20.87 o 
   2  -2   9       55.00       59.52      2.90 o 
   3  -2   9     1033.00     1023.29     14.18 o 
   4  -2   9      454.23      441.55     12.89 o 
   5  -2   9       13.90       11.42      4.31 o 
   6  -2   9     1220.05     1188.57     31.09 o 
   7  -2   9      145.04      153.51     13.11 o 
  -5  -1   9     1435.57     1378.32     26.83 o 
  -4  -1   9      386.61      387.09     10.26 o 
  -3  -1   9      173.78      180.82      5.42 o 
  -2  -1   9     1197.65     1205.52     16.90 o 
  -1  -1   9      247.86      250.36      6.74 o 
   0  -1   9     1897.11     1932.18     26.14 o 
   1  -1   9     1860.84     1873.88     21.39 o 
   2  -1   9      202.81      225.97      4.91 o 
   3  -1   9     2342.57     2383.00     24.32 o 
   4  -1   9        2.27        3.94      1.86 o 
   5  -1   9      694.98      725.59     36.71 o 
   6  -1   9     1038.57      990.11     26.97 o 
   7  -1   9       79.75       76.63      7.42 o 
   8  -1   9     1139.21     1071.42     29.25 o 
  -5   0   9     1760.91     1764.57     56.47 o 
  -4   0   9        0.87        2.03      1.81 o 
  -3   0   9     3276.12     3336.96     38.08 o 
  -2   0   9      835.25      828.52     12.65 o 
  -1   0   9      817.37      846.25     13.88 o 
   0   0   9     2310.51     2409.65     31.09 o 
   1   0   9      107.11      106.38      3.28 o 
   2   0   9     2372.02     2391.21     24.26 o 
   3   0   9      896.57      910.24     11.15 o 
   4   0   9      289.45      286.06      7.16 o 
   5   0   9     2544.14     2533.77     41.59 o 
   6   0   9      368.65      325.84     13.60 o 
   7   0   9      550.15      549.70     18.54 o 
   8   0   9      731.99      766.36     26.22 o 
  -6   1   9     2526.97     2520.93     41.76 o 
  -5   1   9      586.05      555.98     14.19 o 
  -4   1   9      226.19      226.67      7.02 o 
  -3   1   9     3362.28     3340.00     37.88 o 
  -2   1   9        3.39        2.13      1.34 o 
  -1   1   9     1739.74     1698.09     21.21 o 
   0   1   9      856.14      842.53     12.20 o 
   1   1   9      888.06      929.10     10.88 o 
   2   1   9     3194.73     3183.84     31.00 o 
   3   1   9        0.67        3.05      1.14 o 
   4   1   9      460.09      435.38      7.90 o 
   5   1   9     3084.26     2990.16     46.61 o 
   6   1   9       77.63       68.37      4.71 o 
   7   1   9     1400.57     1370.16     43.70 o 
   8   1   9      111.85      116.70      8.44 o 
   9   1   9      228.48      235.11     19.52 o 
  -6   2   9     1874.33     1853.09     36.41 o 
  -5   2   9        0.85        1.47      1.66 o 
  -4   2   9     2017.98     1996.64     28.30 o 
  -3   2   9     2039.54     2021.80     24.68 o 
  -2   2   9      200.74      190.34      5.91 o 
  -1   2   9     2871.21     2902.19     33.10 o 
   0   2   9       32.00       29.30      1.89 o 
   1   2   9     2220.21     2195.65     21.32 o 
   2   2   9     1603.35     1606.65     17.29 o 
   3   2   9      568.59      569.58      9.18 o 
   4   2   9     1579.62     1600.42     24.84 o 
   5   2   9      481.03      479.29     11.99 o 
   6   2   9     1064.96     1049.81     25.76 o 
   7   2   9      812.93      808.88     17.59 o 
   8   2   9       24.00       25.31      3.67 o 
   9   2   9     1470.96     1369.94     44.29 o 
  -6   3   9     1040.01      995.61     20.70 o 
  -5   3   9      574.48      589.85     16.32 o 
  -4   3   9     1896.61     1907.69     27.18 o 
  -3   3   9       36.78       31.11      2.29 o 
  -2   3   9     7065.10     7078.21     74.40 o 
  -1   3   9       96.15       92.17      4.00 o 
   0   3   9     1633.10     1665.48     16.87 o 
   1   3   9     2753.29     2747.41     27.25 o 
   2   3   9       57.79       55.38      2.30 o 
   3   3   9     1717.46     1686.25     18.94 o 
   4   3   9     1117.48     1115.23     19.01 o 
   5   3   9      778.39      801.76     17.07 o 
   6   3   9     1936.12     1829.54     31.39 o 
   7   3   9       91.52      115.94      6.08 o 
   8   3   9      650.36      717.52     29.62 o 
   9   3   9     2111.35     1951.75     34.31 o 
  -6   4   9      497.82      525.54     13.65 o 
  -5   4   9     1216.36     1214.03     19.49 o 
  -4   4   9      381.54      391.98      9.11 o 
  -3   4   9     3438.18     3429.05     38.41 o 
  -2   4   9      924.86      896.30     15.08 o 
  -1   4   9      151.93      150.62      3.89 o 
   0   4   9     2939.78     2968.14     26.30 o 
   1   4   9      768.53      744.99      9.28 o 
   2   4   9     1440.62     1481.47     15.40 o 
   3   4   9     3588.97     3592.20     41.12 o 
   4   4   9      379.75      376.68      8.67 o 
   5   4   9     5209.48     4975.41     73.07 o 
   6   4   9     1495.59     1418.12     47.88 o 
   7   4   9      335.04      330.17     10.39 o 
   8   4   9     1862.36     1728.12     30.99 o 
   9   4   9       58.09       64.86      5.25 o 
  -6   5   9     2388.05     2398.33     39.15 o 
  -5   5   9     1790.93     1871.36     26.95 o 
  -4   5   9      250.28      230.18      7.23 o 
  -3   5   9     4449.14     4451.53     48.70 o 
  -2   5   9       33.59       33.16      2.07 o 
  -1   5   9     1506.76     1503.51     15.55 o 
   0   5   9     2957.59     2956.56     26.32 o 
   1   5   9       52.91       45.52      2.14 o 
   2   5   9     4854.86     4787.79     42.57 o 
   3   5   9      413.06      415.35      8.04 o 
   4   5   9       72.91       74.79      4.22 o 
   5   5   9     5766.54     5729.80     89.70 o 
   6   5   9      387.06      371.11     10.81 o 
   7   5   9     1075.67     1057.23     21.50 o 
   8   5   9      943.78      937.08     20.12 o 
   9   5   9      381.23      370.20     15.07 o 
  -6   6   9     2387.64     2442.70     39.53 o 
  -5   6   9      123.22      117.87      5.12 o 
  -4   6   9     1833.84     1905.42     23.13 o 
  -3   6   9     2308.30     2273.60     27.06 o 
  -2   6   9       13.84       13.68      1.78 o 
  -1   6   9     1456.78     1448.64     18.70 o 
   0   6   9     1455.61     1393.93     16.00 o 
   1   6   9     2283.90     2303.47     23.69 o 
   2   6   9     5204.42     5156.97     49.57 o 
   3   6   9      106.06      102.15      3.99 o 
   4   6   9     2078.19     2025.99     30.73 o 
   5   6   9     1428.29     1413.41     26.29 o 
   6   6   9      195.57      209.98      9.02 o 
   7   6   9     1268.59     1275.77     25.05 o 
   8   6   9       60.07       56.22      6.66 o 
   9   6   9     1141.16     1139.25     23.92 o 
  -6   7   9     1231.96     1233.64     23.67 o 
  -5   7   9       63.33       66.06      3.98 o 
  -4   7   9     2560.16     2565.86     29.87 o 
  -3   7   9       12.05        9.57      1.65 o 
  -2   7   9     1089.46     1099.97     15.15 o 
  -1   7   9     2311.57     2289.37     27.45 o 
   0   7   9        4.98        5.05      1.43 o 
   1   7   9     3911.93     3851.85     44.54 o 
   2   7   9     1741.55     1743.96     22.32 o 
   3   7   9      463.83      457.96     11.08 o 
   4   7   9     3043.31     2892.93     46.29 o 
   5   7   9      458.78      477.78     12.95 o 
   6   7   9     1499.07     1499.49     36.57 o 
   7   7   9      508.42      494.89     13.65 o 
   8   7   9      489.32      460.75     21.52 o 
  -5   8   9      671.88      691.51     13.23 o 
  -4   8   9      622.65      642.13     10.26 o 
  -3   8   9     1262.62     1213.92     16.60 o 
  -2   8   9     2464.03     2501.64     32.11 o 
  -1   8   9      550.21      546.28      9.49 o 
   0   8   9     1885.87     1842.44     26.22 o 
   1   8   9     2467.43     2511.56     30.95 o 
   2   8   9      385.72      384.01      7.68 o 
   3   8   9     2083.73     2058.26     37.52 o 
   4   8   9      836.94      826.53     18.43 o 
   5   8   9     2137.07     2093.89     36.58 o 
   6   8   9     1067.48     1033.54     22.06 o 
   7   8   9       39.68       35.75      4.20 o 
   8   8   9     1004.47      999.07     22.15 o 
  -5   9   9     1084.91     1109.92     18.48 o 
  -4   9   9       40.26       37.75      2.43 o 
  -3   9   9     1023.71     1051.57     16.40 o 
  -2   9   9     1495.45     1492.23     23.01 o 
  -1   9   9      492.96      466.19     10.03 o 
   0   9   9     3896.49     3749.95     53.48 o 
   1   9   9        7.74        6.95      2.02 o 
   2   9   9     1572.90     1551.57     22.52 o 
   3   9   9     1992.66     2018.58     30.06 o 
   4   9   9       91.61       92.21      6.04 o 
   5   9   9     2186.50     2104.91     37.28 o 
   6   9   9      364.56      380.26     10.73 o 
   7   9   9      379.07      352.59     10.47 o 
  -4  10   9      362.92      348.86      8.62 o 
  -3  10   9     1801.21     1774.36     28.57 o 
  -2  10   9      251.73      241.44      7.83 o 
  -1  10   9     1264.86     1231.46     21.73 o 
   0  10   9     1539.44     1514.86     25.32 o 
   1  10   9      562.04      522.13     11.80 o 
   2  10   9     1451.74     1491.98     22.23 o 
   3  10   9      692.52      723.34     17.49 o 
   4  10   9      999.39      979.98     26.63 o 
   5  10   9      983.17      991.75     22.44 o 
   6  10   9        0.19        0.22      2.97 o 
  -2  11   9      324.33      328.00      9.41 o 
  -1  11   9     2722.14     2679.23     70.98 o 
   0  11   9      199.95      201.70      7.39 o 
   1  11   9     1352.89     1365.87     23.69 o 
   2  11   9     1954.02     1903.36     27.27 o 
   3  11   9      244.57      245.40     18.39 o 
   4  11   9      652.91      667.25     21.32 o 
   5  11   9       12.64        9.66      5.24 o 
   0  12   9      249.74      233.01      8.28 o 
   1  12   9      739.90      753.05     20.51 o 
   2  12   9      104.53      110.81      7.55 o 
   0  -3  10      772.24      824.35     14.69 o 
   1  -3  10      497.44      509.03     10.57 o 
   2  -3  10      168.11      168.03      7.65 o 
   3  -3  10      865.90      876.88     21.85 o 
   4  -3  10       28.29       21.34      6.55 o 
  -2  -2  10      250.82      252.69      7.09 o 
  -1  -2  10      632.02      617.60     13.29 o 
   0  -2  10      786.14      799.90     14.17 o 
   1  -2  10       27.48       20.58      3.33 o 
   2  -2  10      977.66      970.98     15.57 o 
   3  -2  10      631.63      632.71     13.61 o 
   4  -2  10       35.85       17.78      5.96 o 
   5  -2  10     1359.11     1401.11     35.50 o 
   6  -2  10       82.92       87.11     14.28 o 
  -3  -1  10     2414.17     2355.09     31.44 o 
  -2  -1  10      109.87      121.36      5.13 o 
  -1  -1  10     1358.68     1401.58     21.01 o 
   0  -1  10     1174.84     1188.22     18.48 o 
   1  -1  10      710.47      742.07     13.05 o 
   2  -1  10     1662.41     1707.50     20.13 o 
   3  -1  10        7.36        3.32      1.74 o 
   4  -1  10      588.78      598.61     15.60 o 
   5  -1  10     1433.58     1401.51     34.91 o 
   6  -1  10      162.42      163.99     10.50 o 
   7  -1  10     1067.70     1031.34     29.25 o 
  -4   0  10     1944.53     1927.15     29.72 o 
  -3   0  10      507.73      490.81      9.88 o 
  -2   0  10      768.14      787.64     15.22 o 
  -1   0  10     1413.82     1425.23     21.01 o 
   0   0  10        3.36        2.18      1.66 o 
   1   0  10     1572.69     1572.46     22.25 o 
   2   0  10      415.69      424.14      7.06 o 
   3   0  10      665.84      672.28      9.71 o 
   4   0  10     1245.74     1282.87     18.10 o 
   5   0  10      197.93      199.53     10.08 o 
   6   0  10      733.84      734.26     22.66 o 
   7   0  10      701.28      685.03     22.04 o 
  -5   1  10      985.86     1001.45     18.12 o 
  -4   1  10     1589.40     1587.15     24.65 o 
  -3   1  10      315.13      312.46      6.95 o 
  -2   1  10     1390.79     1381.46     22.63 o 
  -1   1  10      203.41      216.42      6.26 o 
   0   1  10      862.03      820.47     13.72 o 
   1   1  10     1705.41     1749.35     20.25 o 
   2   1  10       22.28       17.40      2.07 o 
   3   1  10     1653.81     1610.55     17.72 o 
   4   1  10      402.63      416.31     13.08 o 
   5   1  10      347.76      359.68     15.62 o 
   6   1  10     1065.49     1055.47     21.44 o 
   7   1  10       40.07       39.62      5.96 o 
   8   1  10     1027.98      964.88     27.16 o 
  -5   2  10     1195.88     1210.18     32.43 o 
  -4   2  10      121.09      105.22      7.91 o 
  -3   2  10     2177.54     2193.30     26.84 o 
  -2   2  10       18.59       17.40      2.36 o 
  -1   2  10       22.19       27.13      2.95 o 
   0   2  10     2393.66     2437.73     31.52 o 
   1   2  10      858.28      843.07     10.89 o 
   2   2  10      867.07      905.29     11.49 o 
   3   2  10     2368.32     2453.25     24.88 o 
   4   2  10      196.25      199.44      5.84 o 
   5   2  10     3454.89     3410.02     52.89 o 
   6   2  10      563.56      541.55     13.78 o 
   7   2  10      377.17      393.38     15.94 o 
   8   2  10     1294.37     1230.68     31.70 o 
  -5   3  10      974.93      957.98     17.24 o 
  -4   3  10      111.40      108.23      6.22 o 
  -3   3  10     2734.52     2698.84     31.83 o 
  -2   3  10      326.46      348.90     10.27 o 
  -1   3  10     3078.59     3102.84     38.81 o 
   0   3  10     2006.58     2034.82     24.32 o 
   1   3  10      204.33      194.16      5.51 o 
   2   3  10     2888.25     2893.67     28.80 o 
   3   3  10      943.68      938.33     13.32 o 
   4   3  10      412.58      426.38     17.68 o 
   5   3  10     4393.74     4367.26     65.44 o 
   6   3  10        0.76        1.17      2.31 o 
   7   3  10     1227.14     1234.69     24.23 o 
   8   3  10      444.70      451.77     12.93 o 
  -5   4  10       78.60       76.01      4.38 o 
  -4   4  10     2153.11     2155.82     30.56 o 
  -3   4  10     1457.78     1430.52     18.90 o 
  -2   4  10        2.54       -0.12      1.35 o 
  -1   4  10     3962.28     3969.15     48.21 o 
   0   4  10      405.17      384.85      7.42 o 
   1   4  10     1843.22     1832.77     18.70 o 
   2   4  10     2636.31     2674.17     25.72 o 
   3   4  10       32.60       34.81      2.48 o 
   4   4  10     2712.45     2613.21     42.19 o 
   5   4  10      726.71      684.80     16.06 o 
   6   4  10      546.38      546.92     14.03 o 
   7   4  10     1211.35     1164.63     32.88 o 
   8   4  10        0.09        0.19      2.36 o 
  -5   5  10      402.35      402.73      9.80 o 
  -4   5  10     1242.33     1274.01     22.73 o 
  -3   5  10        2.03        0.79      1.41 o 
  -2   5  10     1169.14     1165.44     22.79 o 
  -1   5  10     1634.62     1590.20     19.99 o 
   0   5  10       10.38       10.94      1.82 o 
   1   5  10     3822.99     3818.60     36.96 o 
   2   5  10      728.09      735.07      9.44 o 
   3   5  10     1240.84     1261.16     17.30 o 
   4   5  10     1632.31     1629.78     37.20 o 
   5   5  10      393.20      392.04     11.51 o 
   6   5  10     1045.48     1055.26     33.23 o 
   7   5  10      221.67      206.10      8.58 o 
   8   5  10      462.01      462.17     13.43 o 
  -5   6  10      998.14     1042.87     17.87 o 
  -4   6  10      979.28      979.04     16.85 o 
  -3   6  10      485.28      494.67      9.06 o 
  -2   6  10     2060.46     2020.41     27.15 o 
  -1   6  10      171.07      162.57      4.71 o 
   0   6  10     1462.77     1470.11     16.73 o 
   1   6  10     1598.79     1652.68     17.41 o 
   2   6  10      327.77      328.46      6.21 o 
   3   6  10     2453.33     2383.58     28.53 o 
   4   6  10      161.68      173.13      7.44 o 
   5   6  10     1197.46     1182.84     25.53 o 
   6   6  10      644.77      646.97     21.87 o 
   7   6  10       50.42       52.70      4.64 o 
   8   6  10     1026.10     1027.27     26.11 o 
  -5   7  10     1186.31     1193.02     22.12 o 
  -4   7  10      111.24      112.76      5.07 o 
  -3   7  10     1396.66     1392.46     20.19 o 
  -2   7  10      987.16      963.97     15.40 o 
  -1   7  10      733.45      690.20     12.95 o 
   0   7  10     4020.30     3960.21     44.64 o 
   1   7  10      154.04      174.13      4.44 o 
   2   7  10     1937.35     1959.64     21.80 o 
   3   7  10     1539.95     1563.50     25.48 o 
   4   7  10      173.47      182.33      9.05 o 
   5   7  10     2284.75     2154.58     37.26 o 
   6   7  10      247.47      228.94     11.38 o 
   7   7  10      471.15      447.48     13.19 o 
   8   7  10     1167.29     1201.49     25.18 o 
  -4   8  10      868.50      869.32     15.74 o 
  -3   8  10     3496.63     3413.54     42.59 o 
  -2   8  10        1.61       -1.52      1.52 o 
  -1   8  10     1492.78     1506.11     21.61 o 
   0   8  10     1432.60     1396.81     18.96 o 
   1   8  10     1081.47      997.37     14.27 o 
   2   8  10     2637.01     2608.61     34.70 o 
   3   8  10      136.80      127.96      5.54 o 
   4   8  10      997.18      990.37     21.26 o 
   5   8  10      866.53      873.01     21.68 o 
   6   8  10       35.64       36.91      5.68 o 
   7   8  10      970.07      964.50     21.71 o 
  -4   9  10     1343.29     1324.19     23.54 o 
  -3   9  10      834.70      860.75     14.58 o 
  -2   9  10      586.20      583.86     11.33 o 
  -1   9  10     3198.57     3052.65     48.57 o 
   0   9  10      116.00      123.04      5.58 o 
   1   9  10     1205.09     1217.32     21.24 o 
   2   9  10      937.02      946.65     15.53 o 
   3   9  10      146.80      139.93      6.56 o 
   4   9  10      781.96      724.80     15.72 o 
   5   9  10       10.34        9.46      2.93 o 
   6   9  10      730.18      722.01     18.25 o 
  -3  10  10       13.42       14.83      2.77 o 
  -2  10  10     1163.25     1155.58     20.94 o 
  -1  10  10     1014.37      978.91     18.68 o 
   0  10  10      473.85      471.01     11.50 o 
   1  10  10      648.53      683.97     14.26 o 
   2  10  10        6.29        3.23      1.96 o 
   3  10  10      186.32      200.49      8.25 o 
   4  10  10     1113.41     1138.39     29.94 o 
   5  10  10      132.41      120.31      8.73 o 
  -1  11  10      110.52      120.59      7.84 o 
   0  11  10     1274.61     1223.47     39.64 o 
   1  11  10      263.31      279.53      8.63 o 
   2  11  10      205.43      203.83      9.62 o 
   3  11  10     1326.75     1330.43     26.67 o 
   4  11  10       27.77       20.81      4.89 o 
   2  -2  11      163.77      194.20     13.91 o 
  -1  -1  11      144.91      150.50      5.77 o 
   0  -1  11      450.81      450.32     10.51 o 
   1  -1  11     1389.10     1448.22     21.66 o 
   2  -1  11        1.22        2.05      1.99 o 
   3  -1  11      784.14      808.55     14.93 o 
   4  -1  11      334.55      348.74     12.13 o 
   5  -1  11      440.85      426.02     17.59 o 
  -2   0  11      273.01      291.10      7.79 o 
  -1   0  11      144.38      154.98      5.97 o 
   0   0  11     1050.30     1092.02     17.58 o 
   1   0  11      538.08      583.48     11.30 o 
   2   0  11      746.42      765.63     13.27 o 
   3   0  11      872.17      930.90     12.67 o 
   4   0  11       18.20       12.28      2.49 o 
   5   0  11     2328.87     2225.18     49.96 o 
   6   0  11       77.66       75.85      8.03 o 
  -3   1  11     1724.71     1772.88     25.24 o 
  -2   1  11       19.38       16.77      2.90 o 
  -1   1  11     1236.42     1245.67     19.33 o 
   0   1  11     1039.71     1066.60     17.07 o 
   1   1  11      248.59      269.65      7.17 o 
   2   1  11     1676.36     1745.78     20.68 o 
   3   1  11      189.35      207.23      6.21 o 
   4   1  11      625.22      618.76     11.40 o 
   5   1  11     1605.00     1613.53     29.76 o 
   6   1  11        3.28       -0.10      3.48 o 
   7   1  11      844.25      848.03     32.05 o 
  -4   2  11     1618.37     1618.22     48.49 o 
  -3   2  11      773.34      760.66     13.88 o 
  -2   2  11       48.06       59.18      3.60 o 
  -1   2  11      716.47      744.87     13.36 o 
   0   2  11      574.07      569.28     11.09 o 
   1   2  11     1345.81     1344.62     20.44 o 
   2   2  11     1472.73     1526.02     18.39 o 
   3   2  11       63.00       70.56      5.26 o 
   4   2  11     1905.78     1875.92     24.55 o 
   5   2  11      185.46      181.95      8.05 o 
   6   2  11      150.58      166.14      7.80 o 
   7   2  11      718.67      713.75     18.29 o 
  -4   3  11     1134.77     1175.44     22.40 o 
  -3   3  11       40.36       40.09      3.03 o 
  -2   3  11     1073.63     1099.83     17.41 o 
  -1   3  11     1255.44     1236.56     18.91 o 
   0   3  11        1.65        4.31      2.01 o 
   1   3  11     2857.58     2937.89     33.73 o 
   2   3  11      421.08      446.27      7.37 o 
   3   3  11      600.74      615.54     11.13 o 
   4   3  11     1353.76     1385.76     22.22 o 
   5   3  11      251.11      258.47      9.43 o 
   6   3  11      660.82      708.05     16.87 o 
   7   3  11       40.23       49.48      6.06 o 
  -4   4  11      725.38      720.78     14.44 o 
  -3   4  11      333.89      354.08      8.22 o 
  -2   4  11     1622.57     1654.35     23.69 o 
  -1   4  11      335.19      328.89      8.92 o 
   0   4  11     4373.38     4334.22     52.57 o 
   1   4  11      468.65      478.13      8.76 o 
   2   4  11      155.34      168.18      4.36 o 
   3   4  11      854.84      862.23     13.90 o 
   4   4  11      181.85      168.15      7.59 o 
   5   4  11     1252.99     1206.29     24.09 o 
   6   4  11      548.60      526.14     14.17 o 
   7   4  11      163.89      154.59      9.38 o 
   8   4  11     1055.70     1068.36     31.24 o 
  -4   5  11       62.79       51.50      4.02 o 
  -3   5  11     1124.36     1131.28     17.65 o 
  -2   5  11      751.43      747.13     13.22 o 
  -1   5  11      295.95      294.17      7.36 o 
   0   5  11     2701.97     2717.95     31.65 o 
   1   5  11        2.29        3.20      1.87 o 
   2   5  11     1106.36     1098.14     12.96 o 
   3   5  11      503.21      504.19     11.12 o 
   4   5  11      366.83      379.96     11.49 o 
   5   5  11     1774.56     1678.57     30.71 o 
   6   5  11      198.10      186.71      8.16 o 
   7   5  11      571.39      541.58     14.84 o 
  -4   6  11      944.65      993.64     19.75 o 
  -3   6  11     2964.52     2995.48     38.41 o 
  -2   6  11       31.42       30.32      2.86 o 
  -1   6  11     1179.36     1182.57     18.24 o 
   0   6  11      555.77      546.77      9.61 o 
   1   6  11      746.28      745.09     11.04 o 
   2   6  11     1974.12     2000.54     27.08 o 
   3   6  11       89.82       93.58      4.89 o 
   4   6  11     1323.98     1265.99     25.00 o 
   5   6  11      355.26      397.05     12.08 o 
   6   6  11        1.70        1.44      2.45 o 
   7   6  11      896.79      925.07     26.30 o 
  -4   7  11     1501.28     1526.07     26.66 o 
  -3   7  11      910.12      912.71     15.29 o 
  -2   7  11      515.98      527.83     10.65 o 
  -1   7  11     2494.01     2489.30     30.25 o 
   0   7  11       13.05       16.61      2.16 o 
   1   7  11      641.81      638.86     10.06 o 
   2   7  11     1372.32     1337.94     18.41 o 
   3   7  11      101.86      115.38      6.64 o 
   4   7  11     1182.24     1094.83     30.38 o 
   5   7  11       51.56       41.90      4.59 o 
   6   7  11      665.41      653.88     16.77 o 
   7   7  11      739.99      743.76     25.60 o 
  -3   8  11        9.50        8.02      2.27 o 
  -2   8  11     1982.36     1931.91     26.93 o 
  -1   8  11      741.83      736.74     13.57 o 
   0   8  11      412.81      405.54      9.05 o 
   1   8  11      872.51      932.53     15.63 o 
   2   8  11      270.46      275.70      6.69 o 
   3   8  11      716.06      718.32     14.34 o 
   4   8  11      625.64      608.78     22.21 o 
   5   8  11      157.32      160.37      7.96 o 
   6   8  11     1199.68     1170.58     25.07 o 
  -2   9  11      940.41      944.71     15.91 o 
  -1   9  11        3.58        3.85      1.93 o 
   0   9  11     1179.25     1159.03     25.68 o 
   1   9  11      439.12      448.22     11.01 o 
   2   9  11      233.90      241.63      5.97 o 
   3   9  11     1224.59     1234.11     21.28 o 
   4   9  11        6.02        4.62      2.79 o 
   5   9  11      994.55     1004.62     22.68 o 
   6   9  11      555.16      595.11     16.64 o 
  -1  10  11      141.64      150.39      7.43 o 
   0  10  11      914.42      907.04     17.90 o 
   1  10  11        1.96        0.12      2.11 o 
   2  10  11     1375.17     1368.18     23.03 o 
   3  10  11      158.29      143.35      5.83 o 
   4  10  11      107.15      103.62      6.14 o 
   1   0  12      693.40      750.19     13.86 o 
   2   0  12      910.94      952.79     15.87 o 
   3   0  12      116.22      125.74      8.27 o 
  -1   1  12      732.09      770.39     14.28 o 
   0   1  12       96.46      100.41      4.78 o 
   1   1  12      989.64      998.76     16.60 o 
   2   1  12      136.39      139.78      5.17 o 
   3   1  12      471.54      464.88     10.01 o 
   4   1  12      484.78      503.37     17.76 o 
   5   1  12      180.68      177.02     10.74 o 
  -2   2  12     1067.98     1086.86     20.69 o 
  -1   2  12       27.76       30.41      3.05 o 
   0   2  12     1206.36     1248.81     19.53 o 
   1   2  12      368.67      396.29      9.13 o 
   2   2  12       65.04       65.40      6.90 o 
   3   2  12      659.74      690.17     12.52 o 
   4   2  12       19.85       24.08      3.03 o 
   5   2  12      696.56      660.33     16.60 o 
  -2   3  12      440.73      435.63      9.86 o 
  -1   3  12      277.17      272.45      7.56 o 
   0   3  12      633.89      655.96     12.48 o 
   1   3  12       71.30       74.21      4.00 o 
   2   3  12      907.59      933.25     13.87 o 
   3   3  12      561.17      570.08     10.99 o 
   4   3  12      205.70      216.89      7.60 o 
   5   3  12     1046.98     1117.98     29.61 o 
   6   3  12      124.98      113.21      6.77 o 
  -2   4  12       23.29       17.96      2.62 o 
  -1   4  12     1132.47     1141.59     18.28 o 
   0   4  12      885.68      922.12     15.59 o 
   1   4  12     1089.09     1051.73     16.88 o 
   2   4  12     1129.73     1177.30     15.43 o 
   3   4  12       30.73       39.38      3.23 o 
   4   4  12      625.71      607.46     13.21 o 
   5   4  12      669.63      674.77     16.83 o 
   6   4  12       46.90       50.95      4.97 o 
  -3   5  12      236.43      238.53      7.01 o 
  -2   5  12      619.13      630.64     12.13 o 
  -1   5  12     1804.83     1808.25     25.74 o 
   0   5  12       75.17       80.60      4.18 o 
   1   5  12     1191.11     1190.09     16.70 o 
   2   5  12      548.19      523.15      8.91 o 
   3   5  12      127.77      146.11      6.12 o 
   4   5  12      744.09      774.55     15.32 o 
   5   5  12      158.15      158.45      7.88 o 
   6   5  12      873.90      845.15     19.88 o 
  -2   6  12      916.09      928.33     15.86 o 
  -1   6  12      761.00      786.42     14.10 o 
   0   6  12      310.82      302.84      7.79 o 
   1   6  12      705.48      747.30     12.13 o 
   2   6  12      247.42      252.19      5.83 o 
   3   6  12      845.40      811.26     21.78 o 
   4   6  12      498.57      474.54     13.72 o 
   5   6  12      348.34      348.32     11.84 o 
   6   6  12      836.13      830.57     20.69 o 
  -2   7  12      938.04      946.64     16.10 o 
  -1   7  12       46.67       38.37      3.21 o 
   0   7  12     1223.27     1209.25     17.20 o 
   1   7  12      338.78      333.40      7.40 o 
   2   7  12      158.20      164.50      5.79 o 
   3   7  12     1097.22     1153.54     23.80 o 
   4   7  12       10.46       14.76      3.36 o 
   5   7  12     1569.29     1547.30     30.37 o 
   6   7  12      360.92      365.22     12.38 o 
  -2   8  12      590.53      592.07     11.88 o 
  -1   8  12      277.20      302.17      7.94 o 
   0   8  12      752.59      782.14     12.84 o 
   1   8  12       28.82       29.63      3.01 o 
   2   8  12     1738.02     1781.40     25.54 o 
   3   8  12      609.11      563.79     12.85 o 
   4   8  12      272.75      285.83     10.83 o 
   5   8  12     1614.66     1598.05     31.28 o 
  -1   9  12     1973.49     1919.14     27.43 o 
   0   9  12      144.36      165.59      6.18 o 
   1   9  12      339.93      358.79      9.01 o 
   2   9  12     1499.88     1452.52     25.43 o 
   3   9  12        5.96        1.73      2.22 o 
   4   9  12     1188.86     1120.90     24.86 o 
   1   3  13      185.52      201.22      6.58 o 
   2   3  13      862.67      879.25     15.00 o 
   3   3  13      216.97      214.59     10.43 o 
   0   4  13      595.18      595.62     12.13 o 
   1   4  13      791.40      831.46     14.79 o 
   2   4  13      204.01      192.15      6.43 o 
   3   4  13      933.06      986.11     16.29 o 
   4   4  13      451.66      456.24     11.61 o 
   0   5  13     1148.28     1178.20     19.13 o 
   1   5  13      633.23      634.51     20.63 o 
   2   5  13      914.48      924.15     16.07 o 
   3   5  13      499.06      493.55     10.60 o 
   4   5  13        5.52        1.92      2.43 o 
   0   6  13      621.60      633.89     12.51 o 
   1   6  13        4.36        5.28      2.18 o 
   2   6  13     1762.97     1809.70     23.32 o 
   3   6  13      296.59      292.93      9.04 o 
   4   6  13      339.40      334.00      9.86 o 
   1   7  13      545.26      558.79     11.31 o 
   2   7  13     1026.23      996.63     20.02 o 
   3   7  13       32.85       29.59      4.59 o 
                                                 
